# Supplementary material for: A thermodynamically consistent monte carlo cross-bridge model with a trapping mechanism reveals the role of stretch activation in heart pumping
Source: Front Physiol. 2022 Sep 8;13:855303. doi: 10.3389/fphys.2022.855303 (PMC9498833; doi:10.3389/fphys.2022.855303)
Supplement: Supplementary file 2 [file DataSheet2.ZIP]

Archive with 49 entries (43 files):
- software/
- software/RateConstant/
- software/RateConstant/main.f90
- software/RateConstant/license.txt
- software/StretchActivationOnHalfSarcomereModel/
- software/StretchActivationOnHalfSarcomereModel/MacroSimulator.f90
- software/StretchActivationOnHalfSarcomereModel/main.f90
- software/StretchActivationOnHalfSarcomereModel/Makefile
- software/StretchActivationOnHalfSarcomereModel/MC_model.f90
- software/StretchActivationOnHalfSarcomereModel/Sarcomere.f90
- software/StretchActivationOnHalfSarcomereModel/Spring.f90
- software/StretchActivationOnHalfSarcomereModel/StateModelHybrid.f90
- software/StretchActivationOnHalfSarcomereModel/Params.f90
- software/StretchActivationOnHalfSarcomereModel/license.txt
- software/readme
- software/SpocOnMyofibrilModel/
- software/SpocOnMyofibrilModel/license.txt
- software/SpocOnMyofibrilModel/MacroSimulator.f90
- software/SpocOnMyofibrilModel/main.f90
- software/SpocOnMyofibrilModel/Makefile
- software/SpocOnMyofibrilModel/MC_model.f90
- software/SpocOnMyofibrilModel/Sarcomere.f90
- software/SpocOnMyofibrilModel/Spring.f90
- software/SpocOnMyofibrilModel/StateModelHybrid.f90
- software/SpocOnMyofibrilModel/Params.f90~
- software/SpocOnMyofibrilModel/Params.f90
- software/ForcePCaRelationship/
- software/ForcePCaRelationship/license.txt
- software/ForcePCaRelationship/MacroSimulator.f90
- software/ForcePCaRelationship/main.f90
- software/ForcePCaRelationship/Makefile
- software/ForcePCaRelationship/make_force_pCa.f90
- software/ForcePCaRelationship/make_splotLenDist.f90
- software/ForcePCaRelationship/MC_model.f90
- software/ForcePCaRelationship/Params.f90
- software/ForcePCaRelationship/Sarcomere.f90
- software/ForcePCaRelationship/Spring.f90
- software/ForcePCaRelationship/StateModelHybrid.f90
- software/ForceVelocityRelationship/
- software/ForceVelocityRelationship/MacroSimulator.f90
- software/ForceVelocityRelationship/main.f90
- software/ForceVelocityRelationship/Makefile
- software/ForceVelocityRelationship/make_force_velocity.f90
- software/ForceVelocityRelationship/MC_model.f90
- software/ForceVelocityRelationship/Params.f90
- software/ForceVelocityRelationship/Sarcomere.f90
- software/ForceVelocityRelationship/Spring.f90
- software/ForceVelocityRelationship/StateModelHybrid.f90
- software/ForceVelocityRelationship/license.txt
