# Supplementary material for: A thermodynamically consistent monte carlo cross-bridge model with a trapping mechanism reveals the role of stretch activation in heart pumping
Source: Front Physiol. 2022 Sep 8;13:855303. doi: 10.3389/fphys.2022.855303 (PMC9498833; doi:10.3389/fphys.2022.855303)
Supplement: Supplementary file 2 [file DataSheet2.ZIP › software/RateConstant/main.f90]

program main
! Copyright (c) 2022 Takumi Washio
!
! This software is released under the MIT License.
! http://opensource.org/licenses/mit-license.php

  implicit none
  !Common
  real(8), parameter :: E_ATP = 76.5
  real(8), parameter :: KB_T = 0.0138 * (273.15+37.0)  !HB
  !Spring
  real(8), parameter :: k_xb = 2.8 !pN/nm
  real(8), parameter :: b_xb = 0.05 
  real(8), parameter :: xsi_1 = 4.35 !nm
  real(8), parameter :: xp_spring = 8.d0, c_xp_spring = 0.d0
  real(8) :: f1, a, b
  logical :: isNonlinearSpring = .true.

  !xrange
  integer, parameter :: nx=2000
  real(8), parameter :: xmin=-30.d0, xmax=30.d0

!Trap
  real(8), parameter :: H_trapF = 50.0,  H_trapB = 5000.0
  real(8), parameter :: s_trap = 1.3

  real(8), parameter :: T_factor = 1.5
!Force dependent detachment
  real(8), parameter :: G_F0 = T_factor * 0.d0, G_F1 = 8.d0

  real(8), parameter :: E_PreR   = 1.0 * E_ATP
  real(8), parameter :: E_PostR1 = 0.7 * E_ATP
  real(8), parameter :: E_PostR2 = 0.0 * E_ATP
  real(8), parameter :: E_Barrier1 = E_PostR1
  real(8), parameter :: E_Barrier2 = E_PostR2
  real(8), parameter :: MH_STEP1 = 6.0d0
  real(8), parameter :: MH_STEP2 = 4.0d0
  real(8), parameter :: ga = T_factor * 2000.0
  real(8), parameter :: h1 = T_factor*2.0
  real(8), parameter :: h2 = T_factor*0.5
  real(8), parameter :: G_NXB = T_factor * 150.0

  real(8), parameter :: r_maxF = 10000.0
  real(8), parameter :: r_maxB = 1000.0
  real(8), parameter :: r_max  = 10000.0

  real(8), parameter :: x_dis0 = 3.0
  real(8), parameter :: x_dis1 = 3.0 + 5.5
  real(8), parameter :: x_dis2 = 3.0 + 10.0
  real(8), parameter :: x_disT = 3.0 + 5.5
  real(8), parameter :: a_dis0 = 1.0
  real(8), parameter :: a_dis1 = 0.1
  real(8), parameter :: a_dis2 = 0.1
  real(8), parameter :: a_disT = 0.1

  real(8), parameter :: c_dis0 = T_factor * 100.0
  real(8), parameter :: c_dis1 = T_factor * 20.0
  real(8), parameter :: c_dis2 = T_factor * 20.0
  real(8), parameter :: c_disT = T_factor * 20.0

  integer :: i
  real(8) :: xA, xB, omega
  real(8) :: EA, EB, EC, h, WA, WB, WC, rf, rb, rAB, rBA
  real(8) :: rf1, rb1, rf2, rb2, xPreR, xPostR1, xPostR2, rG, rDPre, rDPostR1, rDPostR2, rTrapF, rTrapB
  real(8) :: dG_trap, x0


  call Spring_initialize()

  dG_trap = log(H_trapB/H_trapF)  
  x0 = dG_trap*KB_T/(2.8*s_trap)-0.5*s_trap
  write(6,*) "dG_trap (KB_T), x0=",dG_trap, x0
  ! 2.8*s_trap*(x0+0.5*s_trap) = dG_trap*KB_T

  open(20,file="rate.csv")
  write(20,*) "#(1)xPreR,(2)xPostR1,(3)xPostR2,(4)rf1,(5)rb1,(6)rf2,(7)rb2,(8)rDPre,(9)rDPostR1,(10)rDPostR2,(11)rTrapF,(12)TrapB"
  do i = 1, nx
    omega = dble(i-1)/dble(nx)
    xA = (1.d0-omega)*xmin + omega*xmax

    xPreR = xA
    xB = xA + MH_STEP1
    xPostR1 = xB

    EA = E_PreR
    EB = E_PostR1
    EC = E_Barrier1
    h = h1
    WA =  Spring_getEnergy(xA)
    WB =  Spring_getEnergy(xB)
    WC =  Spring_getEnergy(0.5*(xA+xB))
    rf = h * exp( ( WA + EA - WC - EC) / KB_T )
    rb = h * exp( ( WB + EB - WC - EC) / KB_T )
    rAB = rf
    rBA = rb

    if ( rf >= r_maxF ) then
      rAB = r_maxF
      rBA = rb * r_maxF / rf
    end if
    if ( rb >= r_maxB) then
      rAB = rf * r_maxB / rb
      rBA = r_maxB
    end if
    rf1 = rAB
    rb1 = rBA

    rTrapF = T_factor*H_trapF
    rTrapB = T_factor*H_trapB*exp((Spring_getEnergy(xPostR1-s_trap)-Spring_getEnergy(xPostR1))/KB_T)

    rDPre = 0.d0
    if ( xPreR >= x_dis0) then
      rDPre = min( c_dis0 * (exp(a_dis0 * (xPreR - x_dis0)) - 1.0), r_max)
    end if
    rDPostR1 = 0.d0
    if ( xPostR1 >= x_dis1) then
      rDPostR1 = min( c_dis1 * (exp(a_dis1 * (xPostR1 - x_dis1)) - 1.0), r_max)
    end if


    xA = xPostR1
    xB = xPostR1 + MH_STEP2
    xPostR2 = xB

    EA = E_PostR1
    EB = E_PostR2
    EC = E_Barrier2
    h = h2
    
    WA =  Spring_getEnergy(xA)
    WB =  Spring_getEnergy(xB)
    WC =  Spring_getEnergy(0.5*(XA+xB))
    
    rf = h * exp( ( WA + EA - WC - EC) / KB_T )
    rb = h * exp( ( WB + EB - WC - EC) / KB_T )
    rAB = rf
    rBA = rb

    if ( rf >= r_maxF ) then
      rAB = r_maxF
      rBA = rb * r_maxF / rf
    end if
    if ( rb >= r_maxB) then
      rAB = rf * r_maxB / rb
      rBA = r_maxB
    end if
    rf2 = rAB
    rb2 = rBA

    rG = G_NXB + G_F0 * exp(- G_F1 * Spring_getForce(xPostR2) / KB_T)

    rDPostR2 = 0.d0
    if ( xPostR2 >= x_dis2) then
      rDPostR2 = min( c_dis2 * (exp(a_dis2 * (xPostR2 - x_dis2)) - 1.0), r_max)
    end if

    write(20,1000) xPreR, xPostR1, xPostR2, rf1, rb1, rf2, rb2, rDPre, rDPostR1, rDPostR2, rTrapF, rTrapB
1000 format(20e16.8)
  end do
  close(20)

contains

  subroutine Spring_initialize()
    implicit none
    a = -dlog(b_xb) / xsi_1
    b = k_xb / a
    f1 = -b * (dexp(-a * xsi_1) - 1.d0)
  end subroutine Spring_initialize

  real(8) function Spring_getEnergy(x)
    implicit none
    real(8), intent(in) :: x

    if (isNonlinearSpring) then
      if ( x> xp_spring) then
        Spring_getEnergy = 0.5d0 * k_xb * x**2 + c_xp_spring * (x-xp_spring)**3
      else if (x >= 0.d0) then
        Spring_getEnergy = 0.5d0 * k_xb * x**2
      else if (x >= -xsi_1) then
        Spring_getEnergy = b * (dexp(a * x) / a - x - 1.d0 / a)
      else
        Spring_getEnergy = b * (dexp(-a * xsi_1) / a + xsi_1 - 1.d0 / a) + 0.5d0 * b_xb * k_xb * (x + xsi_1)**2 - f1 * (x + xsi_1)
      end if
    else
      Spring_getEnergy = 0.5d0 * k_xb * x**2
    end if

  end function Spring_getEnergy

  real(8) function Spring_getForce(x)
    implicit none
    real(8), intent(in) :: x

    if (isNonlinearSpring) then
      if (x > xp_spring) then
        Spring_getForce = k_xb * x +  3.d0 * c_xp_spring * (x-xp_spring)**2 
      else if (x >= 0.d0) then
        Spring_getForce = k_xb * x
      else if (x >= -xsi_1) then
        Spring_getForce = b * (dexp(a * x) - 1.d0)
      else 
        Spring_getForce = b_xb * k_xb * (x + xsi_1) - f1
      end if
    else
      Spring_getForce = k_xb * x
    end if

  end function Spring_getForce

  real(8) function Spring_getDeltaForce(x)
    implicit none
    real(8), intent(in) :: x

    if (isNonlinearSpring) then
      if (x > xp_spring) then
        Spring_getDeltaForce = k_xb + 6.d0 * c_xp_spring * (x-xp_spring) 
      else if (x >= 0.d0) then
        Spring_getDeltaForce = k_xb
      else if (x >= -xsi_1) then
        Spring_getDeltaForce = a * b * dexp(a * x)
      else
        Spring_getDeltaForce = b_xb * k_xb
      end if
    else
      Spring_getDeltaForce = k_xb
    end if

  end function Spring_getDeltaForce

  end program main
