# Supplementary material for: A thermodynamically consistent monte carlo cross-bridge model with a trapping mechanism reveals the role of stretch activation in heart pumping
Source: Front Physiol. 2022 Sep 8;13:855303. doi: 10.3389/fphys.2022.855303 (PMC9498833; doi:10.3389/fphys.2022.855303)
Supplement: Supplementary file 2 [file DataSheet2.ZIP › software/StretchActivationOnHalfSarcomereModel/Spring.f90]

module Spring
! Copyright (c) 2019 Takumi Washio
!
! This software is released under the MIT License.
! http://opensource.org/licenses/mit-license.php

  implicit none
  private

!  real(8), parameter :: k_xb = 2.0 !pN/nm
  real(8), parameter :: k_xb = 2.8 !pN/nm
  real(8), parameter :: b_xb = 0.05 
  real(8), parameter :: xsi_1 = 4.35 !nm

!  real(8), parameter :: xp_spring = 8.d0, c_xp_spring = 0.d0
  real(8), parameter :: xp_spring = 12.d0, c_xp_spring = 0.d0

  real(8) :: f1, a, b

  logical :: isNonlinearSpring = .true.

  save ::  f1, a, b

  public :: Spring_initialize
  public :: Spring_setSpringType
  public :: Spring_getForce
  public :: Spring_getDeltaForce
  public :: Spring_getEnergy

contains

  subroutine Spring_initialize()
    implicit none
    a = -dlog(b_xb) / xsi_1
    b = k_xb / a
    f1 = -b * (dexp(-a * xsi_1) - 1.d0)
  end subroutine Spring_initialize

  subroutine Spring_setSpringType(isNonlinear)
    implicit none
    logical, intent(in) :: isNonlinear
    isNonlinearSpring = isNonlinear
  end subroutine Spring_setSpringType

  real(8) function Spring_getEnergy(x)
    implicit none
    real(8), intent(in) :: x

    if (isNonlinearSpring) then
      if ( x> xp_spring) then
        Spring_getEnergy = 0.5d0 * k_xb * x**2 + c_xp_spring * (x-xp_spring)**3
      else if (x >= 0.d0) then
        Spring_getEnergy = 0.5d0 * k_xb * x**2
      else if (x >= -xsi_1) then
        Spring_getEnergy = b * (dexp(a * x) / a - x - 1.d0 / a)
      else
        Spring_getEnergy = b * (dexp(-a * xsi_1) / a + xsi_1 - 1.d0 / a) + 0.5d0 * b_xb * k_xb * (x + xsi_1)**2 - f1 * (x + xsi_1)
      end if
    else
      Spring_getEnergy = 0.5d0 * k_xb * x**2
    end if

  end function Spring_getEnergy

  real(8) function Spring_getForce(x)
    implicit none
    real(8), intent(in) :: x

    if (isNonlinearSpring) then
      if (x > xp_spring) then
        Spring_getForce = k_xb * x +  3.d0 * c_xp_spring * (x-xp_spring)**2 
      else if (x >= 0.d0) then
        Spring_getForce = k_xb * x
      else if (x >= -xsi_1) then
        Spring_getForce = b * (dexp(a * x) - 1.d0)
      else 
        Spring_getForce = b_xb * k_xb * (x + xsi_1) - f1
      end if
    else
      Spring_getForce = k_xb * x
    end if

  end function Spring_getForce

  real(8) function Spring_getDeltaForce(x)
    implicit none
    real(8), intent(in) :: x

    if (isNonlinearSpring) then
      if (x > xp_spring) then
        Spring_getDeltaForce = k_xb + 6.d0 * c_xp_spring * (x-xp_spring) 
      else if (x >= 0.d0) then
        Spring_getDeltaForce = k_xb
      else if (x >= -xsi_1) then
        Spring_getDeltaForce = a * b * dexp(a * x)
      else
        Spring_getDeltaForce = b_xb * k_xb
      end if
    else
      Spring_getDeltaForce = k_xb
    end if

  end function Spring_getDeltaForce

end module Spring
