# Supplementary material for: A thermodynamically consistent monte carlo cross-bridge model with a trapping mechanism reveals the role of stretch activation in heart pumping
Source: Front Physiol. 2022 Sep 8;13:855303. doi: 10.3389/fphys.2022.855303 (PMC9498833; doi:10.3389/fphys.2022.855303)
Supplement: Supplementary file 2 [file DataSheet2.ZIP › software/StretchActivationOnHalfSarcomereModel/StateModelHybrid.f90]

module StateModelHybrid
  use Params, only : E_ATP, KB_T
!XB-modeler  use Params, only : E_ATP, KB_T, NAVOGADRO, DT_MONTE
  use Sarcomere, only : NU_MF, NU_AF, SARCOMERE_LEN, NP__ => NP, xp__ => xp
  use Spring, only : Spring_getForce, Spring_getDeltaForce, Spring_getEnergy
  implicit none
  private

  logical, parameter :: SingleBindSite = .true.

!Trap
!real(8), parameter :: H_trapF = 100.0,  H_trapB = 5000.0
real(8), parameter :: H_trapF = 50.0,  H_trapB = 5000.0
real(8), parameter :: s_trap = 1.3

!NewModel
real(8), parameter :: T_factor = 1.5   !HeartBeat
real(8), parameter :: T_factor_ATR = 2.0

!Force dependent detachment
real(8), parameter :: G_F0 = T_factor * 0.d0, G_F1 = 8.d0

!SingleBindingSite
real(8), parameter :: K_ON = 100.0
real(8), parameter :: K_OFF = 150.0
real(8), parameter :: KP_ON = 100.0
real(8), parameter :: KP_OFF = 30.0
!DoubleBindingSite
real(8), parameter :: K_ON1 = 150.0
real(8), parameter :: K_OFF1 = 80.0
real(8), parameter :: KP_ON1 = 150.0
real(8), parameter :: KP_OFF1 = 20.0
real(8), parameter :: K_ON2 = 150.0
real(8), parameter :: K_OFF2 = 80.0
real(8), parameter :: KP_ON2 = 150.0
real(8), parameter :: KP_OFF2 = 40.0
real(8), parameter :: GAMMA_CO = 80.0
real(8), parameter :: r_maxF = 10000.0
real(8), parameter :: r_maxB = 1000.0
real(8), parameter :: r_max  = 10000.0


! for non-phosphorylated myosin
real(8), parameter :: MYU_CA_NPP = 15.0
real(8), parameter :: K_BASIC_NPP = T_factor * 20.0
!For simulteneous Ca
real(8), parameter :: Q_NPP = 1.5
real(8), parameter :: K_NP1_NPP = Q_NPP * K_BASIC_NPP
real(8), parameter :: K_NP0_NPP = Q_NPP * K_BASIC_NPP / MYU_CA_NPP
real(8), parameter :: K_PN0_NPP = K_BASIC_NPP * GAMMA_CO**2
real(8), parameter :: K_PN1_NPP = K_BASIC_NPP * GAMMA_CO**2
real(8), parameter :: E_PXB_NPP    = E_ATP
real(8), parameter :: E_PreR_NPP   = 1.0 * E_ATP

real(8), parameter :: E_PostR1_NPP = 0.7 * E_ATP
real(8), parameter :: E_PostR2_NPP = 0.0 * E_ATP
real(8), parameter :: E_Barrier1 = E_PostR1_NPP
real(8), parameter :: E_Barrier2 = E_PostR2_NPP
real(8), parameter :: MH_STEP1_NPP = 6.0d0
real(8), parameter :: MH_STEP2_NPP = 4.0d0
real(8), parameter :: ga_NPP = T_factor * 2000.0
real(8), parameter :: h1_NPP = T_factor*2.0
real(8), parameter :: h2_NPP = T_factor*0.5
real(8), parameter :: G_NXB_NPP = T_factor * 150.0
real(8), parameter :: G_PXB_NPP = T_factor * 0.0
real(8), parameter :: G_ATP_NPP = T_factor * 10000.0

! for phosphorylated myosin
real(8), parameter :: MYU_CA_PP = 15.0
real(8), parameter :: K_BASIC_PP = 20.0
real(8), parameter :: Q_PP = 3.5
real(8), parameter :: K_NP1_PP = Q_PP * K_BASIC_PP
real(8), parameter :: K_NP0_PP = Q_PP * K_BASIC_PP / MYU_CA_PP
real(8), parameter :: K_PN0_PP = K_BASIC_PP * GAMMA_CO**2
real(8), parameter :: K_PN1_PP = K_BASIC_PP * GAMMA_CO**2
real(8), parameter :: E_PXB_PP     = E_ATP
real(8), parameter :: E_PreR_PP    = 1.05 * E_ATP
real(8), parameter :: E_PostR1_PP  = 0.80 * E_ATP
real(8), parameter :: E_PostR2_PP  = 0.0 * E_ATP
real(8), parameter :: MH_STEP1_PP  = 4.5d0
real(8), parameter :: MH_STEP2_PP  = 4.5d0
real(8), parameter :: ga_PP = T_factor * 3500.0*1.5
real(8), parameter :: h1_PP = T_factor * 1700.0
real(8), parameter :: h2_PP = T_factor * 1700.0
real(8), parameter :: G_NXB_PP = T_factor * 150.0*1.5
real(8), parameter :: G_PXB_PP = T_factor * 0.0
real(8), parameter :: G_ATP_PP = T_factor * 10000.0

! for atrium myosin
real(8), parameter :: MYU_CA_ATR = 15.0
real(8), parameter :: K_BASIC_ATR = 20.0
real(8), parameter :: Q_ATR = 3.5
real(8), parameter :: K_NP1_ATR = Q_ATR * K_BASIC_ATR
real(8), parameter :: K_NP0_ATR = Q_ATR * K_BASIC_ATR / MYU_CA_ATR
real(8), parameter :: K_PN0_ATR = K_BASIC_ATR * GAMMA_CO**2
real(8), parameter :: K_PN1_ATR = K_BASIC_ATR * GAMMA_CO**2
real(8), parameter :: E_PXB_ATR     = E_ATP
real(8), parameter :: E_PreR_ATR    = 1.05 * E_ATP
real(8), parameter :: E_PostR1_ATR  = 0.80 * E_ATP
real(8), parameter :: E_PostR2_ATR  = 0.0 * E_ATP
real(8), parameter :: MH_STEP1_ATR  = 5.5d0
real(8), parameter :: MH_STEP2_ATR  = 5.5d0
real(8), parameter :: ga_ATR = T_factor_ATR * 3500.0
real(8), parameter :: h1_ATR = T_factor_ATR * 1700.0
real(8), parameter :: h2_ATR = T_factor_ATR * 1700.0
real(8), parameter :: G_NXB_ATR = T_factor_ATR * 150.0
real(8), parameter :: G_PXB_ATR = T_factor_ATR * 0.0
real(8), parameter :: G_ATP_ATR = T_factor_ATR * 10000.0

real(8), parameter :: Fdis0 = 30.0, Rdis0 = 10000.0 
real(8), parameter :: Fdis1 = 40.0, Rdis1 = 10000.0 
real(8), parameter :: Fdis2 = 40.0, Rdis2 = 10000.0 
real(8), parameter :: FdisT = 40.0, RdisT = 10000.0 

real(8), parameter :: x_dis0 = 3.0
real(8), parameter :: x_dis1 = 3.0 + 5.5
real(8), parameter :: x_dis2 = 3.0 + 10.0
real(8), parameter :: x_disT = 3.0 + 5.5

real(8), parameter :: a_dis0 = 1.0
real(8), parameter :: a_dis1 = 0.1
real(8), parameter :: a_dis2 = 0.1
real(8), parameter :: a_disT = 0.1

real(8), parameter :: c_dis0 = T_factor * 100.0
real(8), parameter :: c_dis1 = T_factor * 20.0
real(8), parameter :: c_dis2 = T_factor * 20.0
real(8), parameter :: c_disT = T_factor * 20.0

character(len=255), parameter :: STATE_NAME(0:5) = (/character(len=255) :: "N_XB","P_XB","XB_PreR","XB_PostR1","XB_PostR2","XB_Trap"/)
public :: STATE_NAME


public :: StateModel_oneFilamentStepHybrid

contains

  subroutine StateModel_oneFilamentStepHybrid(DT_MONTE, &
    rndSeed__, lambda__, lambda_attach__, &
    mf2af__, Ca, xi_knp__, xi_overlap__, & 
    headState0__, afState0__, &
    headState__, afState__, headFlag__, armLength__, &
    headSwingCounts__, xbAttach__, &
    Ls__, &
    nATPCounts__, nADPCounts__, nPiCounts__, BindFlag__)
    implicit none
    real(8), intent(in) :: DT_MONTE
    integer, intent(in) :: mf2af__(NU_MF), headState0__(NU_MF), afState0__(NU_AF)
    integer, intent(inout) :: headFlag__(NU_MF)
    real(8), intent(in) :: lambda__, Ca, xi_knp__(NU_MF), xi_overlap__(NU_MF)
    integer, intent(inout) :: rndSeed__, &
      headSwingCounts__(NU_MF), xbAttach__(NU_MF), &
      nATPCounts__, nADPCounts__, nPiCounts__
    real(8), intent(inout) :: lambda_attach__(NU_MF), armLength__(NU_MF), Ls__(NU_MF)
    integer, intent(out) :: headState__(NU_MF), afState__(NU_AF)
    integer, intent(inout) :: BindFlag__(NU_MF)

    real(8) :: rnd__
    integer :: iu_mf__, iu_af__

    real(8) :: MH_TT_knp(NU_MF)
    real(8) :: MH_MH_ng__1(NU_MF)
    real(8) :: MH_MH_ng_1(NU_MF)
    real(8) :: MH_TT_kpn(NU_MF)
    real(8) :: TT_MH_binding(NU_AF)

    real(8) :: Q
    real(8) :: E_PXB, E_PreR, E_PostR1, E_PostR2
    real(8) :: MH_STEP1, MH_STEP2
    real(8) :: ga, h1, h2, G_NXB, G_PXB, G_ATP


    call stateFunc_MH_TT_knp()
    call stateFunc_MH_MH_ng__1()
    call stateFunc_MH_MH_ng_1()
    call stateFunc_MH_TT_kpn()
    call stateFunc_TT_MH_binding()


    do iu_af__ = 1, NU_AF
      rnd__ = unifrd__(rndSeed__)
      if (afState0__(iu_af__) == 0) then
        call afState_ST0()
      else if (afState0__(iu_af__) == 1) then
        call afState_ST1()
      else if (afState0__(iu_af__) == 2) then
        call afState_ST2()
      end if
    end do

    do iu_mf__ = 1, NU_MF

      if (headFlag__(iu_mf__) == 0) then
        ! non-phosphorylated myosion
        Q = Q_NPP
        E_PXB    = E_PXB_NPP
        E_PreR   = E_PreR_NPP
        E_PostR1 = E_PostR1_NPP
        E_PostR2 = E_PostR2_NPP
        MH_STEP1 = MH_STEP1_NPP
        MH_STEP2 = MH_STEP2_NPP
        ga = ga_NPP
        h1 = h1_NPP
        h2 = h2_NPP
        G_NXB = G_NXB_NPP
        G_PXB = G_PXB_NPP
        G_ATP = G_ATP_NPP
      else if (headFlag__(iu_mf__) == 1) then
        ! phosphorylated myosion
        Q = Q_PP
        E_PXB    = E_PXB_PP
        E_PreR   = E_PreR_PP
        E_PostR1 = E_PostR1_PP
        E_PostR2 = E_PostR2_PP
        MH_STEP1 = MH_STEP1_PP
        MH_STEP2 = MH_STEP2_PP
        ga = ga_PP
        h1 = h1_PP
        h2 = h2_PP
        G_NXB = G_NXB_PP
        G_PXB = G_PXB_PP
        G_ATP = G_ATP_PP
      else
        ! atrium myosion
        Q = Q_ATR
        E_PXB    = E_PXB_ATR
        E_PreR   = E_PreR_ATR
        E_PostR1 = E_PostR1_ATR
        E_PostR2 = E_PostR2_ATR
        MH_STEP1 = MH_STEP1_ATR
        MH_STEP2 = MH_STEP2_ATR
        ga = ga_ATR
        h1 = h1_ATR
        h2 = h2_ATR
        G_NXB = G_NXB_ATR
        G_PXB = G_PXB_ATR
        G_ATP = G_ATP_ATR
      end if

      rnd__ = unifrd__(rndSeed__)
      if (headState0__(iu_mf__) == 0) then
        call state_S0()
      else if (headState0__(iu_mf__) == 1) then
        call state_S1()
      else if (headState0__(iu_mf__) == 2) then
        call state_S2()
      else if (headState0__(iu_mf__) == 3) then
        call state_S3()
      else if (headState0__(iu_mf__) == 4) then
        call state_S4()
      else if (headState0__(iu_mf__) == 5) then
        call state_S5()
      end if
    end do

  contains

    subroutine setAfState(state)
      implicit none
      integer :: state
      afState__(iu_af__) = state
    end subroutine setAfState

    real(8) function getXiKnp()
      implicit none
      getXiKnp = xi_knp__(iu_mf__)
    end function getXiKnp

    real(8) function getXiOverlap()
      implicit none
      getXiOverlap = xi_overlap__(iu_mf__)
    end function getXiOverlap

    real(8) function getSarcomereLength()
      implicit none
      getSarcomereLength = SARCOMERE_LEN * lambda__
    end function getSarcomereLength

    subroutine setHeadState(state)
      implicit none
      integer :: state
      headState__(iu_mf__) = state
    end subroutine setHeadState

    subroutine bindingStateWithArmLenUpdate()
      implicit none
      call updateArmLength()
    end subroutine bindingStateWithArmLenUpdate

    subroutine noBindingToBindingState()
      implicit none
      call setLambdaAttach()
      call incrementXbAttach()
      call initArmLength()
      call setBindFlag()
    end subroutine noBindingToBindingState

    subroutine bindingToNoBindingState()
      implicit none
      call resetHeadSwingsCount()
      call resetArmLength()
      call resetSpringLength()
      call resetBindFlag()
    end subroutine bindingToNoBindingState

    subroutine updateByHeadSwing(x)
      implicit none
      real(8), intent(in) :: x
      if (x > 0.d0) then
        call incrementHeadSwingCount()
      else if (x < 0.d0) then
        call decrementHeadSwingCount()
      end if
      call updateSpringLenByHeadSwing(x)
    end subroutine updateByHeadSwing

    subroutine incrementXbAttach()
      implicit none
      xbAttach__(iu_mf__) = xbAttach__(iu_mf__) + 1
    end subroutine incrementXbAttach

    subroutine setLambdaAttach()
      implicit none
      lambda_attach__(iu_mf__) = lambda__
    end subroutine setLambdaAttach

    subroutine setBindFlag()
      implicit none
      BindFlag__(iu_mf__) = 1
    end subroutine setBindFlag

    subroutine resetBindFlag()
      implicit none
      BindFlag__(iu_mf__) = 0
    end subroutine resetBindFlag

    real(8) function getArmLength()
      implicit none
      getArmLength = armLength__(iu_mf__)
    end function getArmLength

    subroutine initArmLength()
      implicit none
      integer :: ip
      rnd__ = unifrd__(rndSeed__)
      ip = max(int(rnd__ * NP__), 1)
      Ls__(iu_mf__) = xp__(ip)
      armLength__(iu_mf__) = Ls__(iu_mf__)
    end subroutine initArmLength

    subroutine updateArmLength()
      implicit none
      armLength__(iu_mf__) = Ls__(iu_mf__) + &
        0.5d0 * SARCOMERE_LEN * 1.d+3 * (lambda__ - lambda_attach__(iu_mf__))
    end subroutine updateArmLength

    subroutine resetArmLength()
      implicit none
      armLength__(iu_mf__) = 0
    end subroutine resetArmLength

    subroutine incrementHeadSwingCount()
      implicit none
      headSwingCounts__(iu_mf__) = headSwingCounts__(iu_mf__) + 1
    end subroutine incrementHeadSwingCount

    subroutine decrementHeadSwingCount()
      implicit none
      headSwingCounts__(iu_mf__) = headSwingCounts__(iu_mf__) - 1
    end subroutine decrementHeadSwingCount

    subroutine resetHeadSwingsCount()
      implicit none
      headSwingCounts__(iu_mf__) = 0
    end subroutine resetHeadSwingsCount

    subroutine updateSpringLenByHeadSwing(x)
      implicit none
      real(8), intent(in) :: x
      Ls__(iu_mf__) = Ls__(iu_mf__) + x
    end subroutine updateSpringLenByHeadSwing

    subroutine resetSpringLength()
      implicit none
      Ls__(iu_mf__) = 0.d0
    end subroutine resetSpringLength

    subroutine bindATP()
      implicit none
      nATPCounts__ = nATPCounts__ + 1
    end subroutine bindATP

    subroutine releaseATP()
      implicit none
      nATPCounts__ = nATPCounts__ - 1
    end subroutine releaseATP

    subroutine bindADP()
      implicit none
      nADPCounts__ = nADPCounts__ + 1
    end subroutine bindADP

    subroutine releaseADP()
      implicit none
      nADPCounts__ = nADPCounts__ - 1
    end subroutine releaseADP

    subroutine bindPi()
      implicit none
      nPiCounts__ = nPiCounts__ + 1
    end subroutine bindPi

    subroutine releasePi()
      implicit none
      nPiCounts__ = nPiCounts__ - 1
    end subroutine releasePi

    real(8) function get_MH_TT_knp()
get_MH_TT_knp = MH_TT_knp(iu_mf__)
end function get_MH_TT_knp
real(8) function get_MH_MH_ng__1()
get_MH_MH_ng__1 = MH_MH_ng__1(iu_mf__)
end function get_MH_MH_ng__1
real(8) function get_MH_MH_ng_1()
get_MH_MH_ng_1 = MH_MH_ng_1(iu_mf__)
end function get_MH_MH_ng_1
real(8) function get_MH_TT_kpn()
get_MH_TT_kpn = MH_TT_kpn(iu_mf__)
end function get_MH_TT_kpn
real(8) function get_TT_MH_binding()
get_TT_MH_binding = TT_MH_binding(iu_af__)
end function get_TT_MH_binding


    subroutine stateFunc_MH_TT_knp()
MH_TT_knp(1:NU_MF) = 0
do iu_mf__ = 1, NU_MF
iu_af__ = mf2af__(iu_mf__)
if (iu_af__ >= 1) then
if (afState0__(iu_af__) == 0) then
  if (headFlag__(iu_mf__).eq.0) then
    MH_TT_knp(iu_mf__) = max(MH_TT_knp(iu_mf__), dble(K_NP0_NPP))
  else if  (headFlag__(iu_mf__).eq.1) then
    MH_TT_knp(iu_mf__) = max(MH_TT_knp(iu_mf__), dble(K_NP0_PP))
  else
    MH_TT_knp(iu_mf__) = max(MH_TT_knp(iu_mf__), dble(K_NP0_ATR))
  end if
end if
if (afState0__(iu_af__) == 1) then
  if (headFlag__(iu_mf__).eq.0) then
    MH_TT_knp(iu_mf__) = max(MH_TT_knp(iu_mf__), dble(K_NP0_NPP))
  else if (headFlag__(iu_mf__).eq.1) then
    MH_TT_knp(iu_mf__) = max(MH_TT_knp(iu_mf__), dble(K_NP0_PP))
  else
    MH_TT_knp(iu_mf__) = max(MH_TT_knp(iu_mf__), dble(K_NP0_ATR))
  end if
end if
if (afState0__(iu_af__) == 2) then
  if (headFlag__(iu_mf__).eq.0) then
    MH_TT_knp(iu_mf__) = max(MH_TT_knp(iu_mf__), dble(K_NP1_NPP))
  else if (headFlag__(iu_mf__).eq.1) then
    MH_TT_knp(iu_mf__) = max(MH_TT_knp(iu_mf__), dble(K_NP1_PP))
  else
    MH_TT_knp(iu_mf__) = max(MH_TT_knp(iu_mf__), dble(K_NP1_ATR))
  end if
end if
end if
end do
end subroutine stateFunc_MH_TT_knp

subroutine stateFunc_MH_MH_ng__1()
MH_MH_ng__1(1:NU_MF) = 0
do iu_mf__ = 2, NU_MF
  if (headState0__(iu_mf__-1) >= 1 .and. &
&     headState0__(iu_mf__-1) <= 5) then
    MH_MH_ng__1(iu_mf__) = 1
  end if
end do
end subroutine stateFunc_MH_MH_ng__1

subroutine stateFunc_MH_MH_ng_1()
MH_MH_ng_1(1:NU_MF) = 0
do iu_mf__ = 1, NU_MF-1
  if (headState0__(iu_mf__+1) >= 1 .and. &
&     headState0__(iu_mf__+1) <= 5) then
    MH_MH_ng_1(iu_mf__) = 1
  end if
end do
end subroutine stateFunc_MH_MH_ng_1

subroutine stateFunc_MH_TT_kpn()
MH_TT_kpn(1:NU_MF) = 0
do iu_mf__ = 1, NU_MF
iu_af__ = mf2af__(iu_mf__)
if (iu_af__ >= 1) then
if (afState0__(iu_af__) == 0) then
  if (headFlag__(iu_mf__).eq.0) then
    MH_TT_kpn(iu_mf__) = max(MH_TT_kpn(iu_mf__), dble(K_PN0_NPP))
  else if (headFlag__(iu_mf__).eq.1) then
    MH_TT_kpn(iu_mf__) = max(MH_TT_kpn(iu_mf__), dble(K_PN0_PP))
  else
    MH_TT_kpn(iu_mf__) = max(MH_TT_kpn(iu_mf__), dble(K_PN0_ATR))
  end if
end if
if (afState0__(iu_af__) == 1) then
    if (headFlag__(iu_mf__).eq.0) then
      MH_TT_kpn(iu_mf__) = max(MH_TT_kpn(iu_mf__), dble(K_PN0_NPP))
    else if (headFlag__(iu_mf__).eq.1) then
      MH_TT_kpn(iu_mf__) = max(MH_TT_kpn(iu_mf__), dble(K_PN0_PP))
    else
      MH_TT_kpn(iu_mf__) = max(MH_TT_kpn(iu_mf__), dble(K_PN0_ATR))
    end if
end if
if (afState0__(iu_af__) == 2) then
  if (headFlag__(iu_mf__).eq.0) then
    MH_TT_kpn(iu_mf__) = max(MH_TT_kpn(iu_mf__), dble(K_PN1_NPP))
  else if (headFlag__(iu_mf__).eq.1) then
    MH_TT_kpn(iu_mf__) = max(MH_TT_kpn(iu_mf__), dble(K_PN1_PP))
  else
    MH_TT_kpn(iu_mf__) = max(MH_TT_kpn(iu_mf__), dble(K_PN1_ATR))    
  end if
end if
end if
end do
end subroutine stateFunc_MH_TT_kpn

subroutine stateFunc_TT_MH_binding()
TT_MH_binding(1:NU_AF) = 0
do iu_mf__ = 1, NU_MF
iu_af__ = mf2af__(iu_mf__)
if (iu_af__ >= 1) then
  if (headState0__(iu_mf__) >= 1 .and. &
&     headState0__(iu_mf__) <= 5) then
    TT_MH_binding(iu_af__) = 1
  end if
end if
end do
end subroutine stateFunc_TT_MH_binding

    subroutine afState_ST0()
real(8) :: r0__
r0__ = 0

if (SingleBindSite) then
  if (get_TT_MH_binding() > 0) then
    r0__ = KP_ON * Ca
  else
    r0__ = K_ON * Ca
  end if
    r0__ = DT_MONTE * r0__
  if (rnd__ <= r0__) then
    call setAfState(2)
  end if
else  
  if (get_TT_MH_binding() > 0) then
    r0__ = KP_ON1 * Ca
  else
    r0__ = K_ON1 * Ca
  end if
  r0__ = DT_MONTE * r0__
  if (rnd__ <= r0__) then
    call setAfState(1)
  end if
end if
end subroutine afState_ST0

subroutine afState_ST1()
real(8) :: r0__
real(8) :: r1__
r0__ = 0
r1__ = 0

if (get_TT_MH_binding() > 0) then
  r0__ = KP_ON2 * Ca
else
  r0__ = K_ON2 * Ca
end if
r0__ = DT_MONTE * r0__

if (get_TT_MH_binding() > 0) then
  r1__ = KP_OFF1
else
  r1__ = K_OFF1
end if
r1__ = DT_MONTE * r1__
if (rnd__ <= r0__) then
call setAfState(2)
else if (rnd__ <= r0__ + r1__) then
call setAfState(0)
end if
end subroutine afState_ST1

subroutine afState_ST2()
real(8) :: r0__
r0__ = 0

if (SingleBindSite) then
  if (get_TT_MH_binding() > 0) then
    r0__ = KP_OFF
  else
    r0__ = K_OFF
  end if
  r0__ = DT_MONTE * r0__
  if (rnd__ <= r0__) then
    call setAfState(0)
  end if
else
  if (get_TT_MH_binding() > 0) then
    r0__ = KP_OFF2
  else
    r0__ = K_OFF2
  end if
  r0__ = DT_MONTE * r0__
  if (rnd__ <= r0__) then
    call setAfState(1)
  end if
end if
end subroutine afState_ST2

    subroutine state_S0()
real(8) :: r0__
real(8) :: SL
real(8) :: SL_Q0
real(8) :: SL_factor
r0__ = 0
SL = 0
SL_Q0 = 0
SL_factor = 0

r0__ = getXiOverlap() * get_MH_TT_knp() * GAMMA_CO**(get_MH_MH_ng__1() + get_MH_MH_ng_1())

SL = getSarcomereLength()
!SL_Q0 = 2.2
SL_Q0 = 2.1
if (SL >= SL_Q0) then
  SL_factor = 1.0
else
!  SL_factor = max( 1.0-1.0 * (SL_Q0 - SL), 0.0)
  SL_factor = max( 1.0-0.25 * (SL_Q0 - SL), 0.0)
end if
r0__ =SL_factor * r0__

r0__ = DT_MONTE * r0__
if (rnd__ <= r0__) then
call setHeadState(1)
end if
end subroutine state_S0

subroutine state_S1()
real(8) :: r0__
real(8) :: r1__
r0__ = 0
r1__ = 0

r0__ = get_MH_TT_kpn() * GAMMA_CO**(-(get_MH_MH_ng__1() + get_MH_MH_ng_1()))


r0__ = DT_MONTE * r0__


r1__ = ga * exp(-(E_PreR-E_PXB)/(KB_T))

r1__ = DT_MONTE * r1__
if (rnd__ <= r0__) then
call setHeadState(0)
else if (rnd__ <= r0__ + r1__) then
call setHeadState(2)
call noBindingToBindingState()
end if
end subroutine state_S1

subroutine state_S2()
real(8) :: r0__
real(8) :: r1__
real(8) :: r2__
real(8) :: xA
real(8) :: xB
real(8) :: EA
real(8) :: EB
real(8) :: EC
real(8) :: h
real(8) :: WA
real(8) :: WB
real(8) :: WC
real(8) :: rf
real(8) :: rb
real(8) :: rAB
real(8) :: rBA
real(8) :: x
r0__ = 0
r1__ = 0
r2__ = 0
xA = 0
xB = 0
EA = 0
EB = 0
EC = 0
h = 0
WA = 0
WB = 0
WC = 0
rf = 0
rb = 0
rAB = 0
rBA = 0
x = 0
call bindingStateWithArmLenUpdate()

r0__ = ga

r0__ = DT_MONTE * r0__

xA = getArmLength()
xB = getArmLength() + MH_STEP1 !dble(8)
EA = E_PreR
EB = E_PostR1
EC = E_Barrier1
h = h1
WA =  Spring_getEnergy(xA)
WB =  Spring_getEnergy(xB)
WC =  Spring_getEnergy(0.5*(XA+xB))
!rf = h * exp( - ( WB + EB - EA ) / KB_T )
!rb = h * exp( -  WA / KB_T )
rf = h * exp( ( WA + EA - WC - EC) / KB_T )
rb = h * exp( ( WB + EB - WC - EC) / KB_T )
rAB = rf
rBA = rb
!if (rf >= rb ) then
  if ( rf >= r_maxF ) then
     rAB = r_maxF
     rBA = rb * r_maxF / rf
  end if
!else
  if ( rb >= r_maxB) then
    rAB = rf * r_maxB / rb
    rBA = r_maxB
  end if
!end if
r1__ = rAB
r1__ = DT_MONTE * r1__

x = getArmLength()
!if (Spring_getForce(x) > Fdis0) r2__ = r2__ + Rdis0
if ( x >= x_dis0) then
   r2__ = r2__ + min( c_dis0 * (exp(a_dis0 * (x - x_dis0)) - 1.0), r_max)
end if
r2__ = DT_MONTE * r2__

if (rnd__ <= r0__) then
call setHeadState(1)
call bindingToNoBindingState()
else if (rnd__ <= r0__ + r1__) then
call setHeadState(3)
call releasePi()
call updateByHeadSwing(MH_STEP1) !dble(8)
else if (rnd__ <= r0__ + r1__ + r2__) then
!Corrected20211125
call setHeadState(0)
call releaseATP()
call bindingToNoBindingState()
end if
end subroutine state_S2

subroutine state_S3()
real(8) :: r0__
real(8) :: r1__
real(8) :: r2__
real(8) :: r3__
real(8) :: r4__
real(8) :: xA
real(8) :: xB
real(8) :: EA
real(8) :: EB
real(8) :: EC
real(8) :: h
real(8) :: WA
real(8) :: WB
real(8) :: WC
real(8) :: rf
real(8) :: rb
real(8) :: rAB
real(8) :: rBA
real(8) :: x
r0__ = 0
r1__ = 0
r2__ = 0
r3__ = 0
r4__ = 0
xA = 0
xB = 0
EA = 0
EB = 0
EC = 0
h = 0
WA = 0
WB = 0
WC = 0
rf = 0
rb = 0
rAB = 0
rBA = 0
x = 0
call bindingStateWithArmLenUpdate()

xA = getArmLength() - MH_STEP1 !+ dble((-8))
xB = getArmLength()
EA = E_PreR
EB = E_PostR1
EC = E_Barrier1
h = h1
WA = Spring_getEnergy(xA)
WB =  Spring_getEnergy(xB)
WC =  Spring_getEnergy(0.5*(xA+xB))
rf = h * exp( ( WA + EA - WC - EC) / KB_T )
rb = h * exp( ( WB + EB - WC - EC) / KB_T )
rAB = rf
rBA = rb
!if (rf >= rb ) then
  if ( rf >= r_maxF ) then
     rAB = r_maxF
     rBA = rb * r_maxF / rf
  end if
!else
  if ( rb >= r_maxB) then
    rAB = rf * r_maxB / rb
    rBA = r_maxB
  end if
!end if
r0__ = rBA

r0__ = DT_MONTE * r0__

xA = getArmLength()
xB = getArmLength() + MH_STEP2 !dble(4)
EA = E_PostR1
EB = E_PostR2
EC = E_Barrier2
h = h2
WA =  Spring_getEnergy(xA)
WB =  Spring_getEnergy(xB)
WC =  Spring_getEnergy(0.5*(xA+xB))
rf = h * exp( ( WA + EA - WC - EC) / KB_T )
rb = h * exp( ( WB + EB - WC - EC) / KB_T )
rAB = rf
rBA = rb
!if (rf >= rb ) then
  if ( rf >= r_maxF ) then
     rAB = r_maxF
     rBA = rb * r_maxF / rf
  end if
!else
  if ( rb >= r_maxB) then
    rAB = rf * r_maxB / rb
    rBA = r_maxB
  end if
!end if
r1__ = rAB
r1__ = DT_MONTE * r1__

x = getArmLength()
!if (Spring_getForce(x) > Fdis1) r2__ = r2__ + Rdis1
if ( x >= x_dis1) then
   r2__ = r2__ + min( c_dis1 * (exp(a_dis1 * (x - x_dis1)) - 1.0), r_max)
end if
r2__ = DT_MONTE * r2__

x = getArmLength()
r3__ = T_factor * H_trapF
r3__ = DT_MONTE * r3__

if (rnd__ <= r0__) then
call setHeadState(2)
call bindPi()
call updateByHeadSwing(-MH_STEP1) !dble((-8))
else if (rnd__ <= r0__ + r1__) then
call setHeadState(4)
call releaseADP()
call updateByHeadSwing(MH_STEP2) !dble(4)
else if (rnd__ <= r0__ + r1__ + r2__) then
call setHeadState(0)
call releaseADP()
call bindATP()
call bindingToNoBindingState()
else if (rnd__ <= r0__ + r1__ + r2__ + r3__ ) then
call updateByHeadSwing(-s_trap)
call setHeadState(5)
end if
end subroutine state_S3

subroutine state_S4()
real(8) :: r0__
real(8) :: r1__
real(8) :: r2__
real(8) :: r3__
real(8) :: xA
real(8) :: xB
real(8) :: EA
real(8) :: EB
real(8) :: EC
real(8) :: h
real(8) :: WA
real(8) :: WB
real(8) :: WC
real(8) :: rf
real(8) :: rb
real(8) :: rAB
real(8) :: rBA
real(8) :: x
r0__ = 0
r1__ = 0
r2__ = 0
r3__ = 0
xA = 0
xB = 0
EA = 0
EB = 0
EC = 0
h = 0
WA = 0
WB = 0
rf = 0
rb = 0
rAB = 0
rBA = 0
x = 0
call bindingStateWithArmLenUpdate()

xA = getArmLength() - MH_STEP2 !+ dble((-4))
xB = getArmLength()
EA = E_PostR1
EB = E_PostR2
EC = E_Barrier2
h = h2
WA =  Spring_getEnergy(xA)
WB =  Spring_getEnergy(xB)
WC =  Spring_getEnergy(0.5*(xA+xB))
rf = h * exp( ( WA + EA - WC - EC) / KB_T )
rb = h * exp( ( WB + EB - WC - EC) / KB_T )
rAB = rf
rBA = rb
!if (rf >= rb ) then
  if ( rf >= r_maxF ) then
     rAB = r_maxF
     rBA = rb * r_maxF / rf
  end if
!else
  if ( rb >= r_maxB) then
    rAB = rf * r_maxB / rb
    rBA = r_maxB
  end if
!end if
r0__ = rBA

r0__ = DT_MONTE * r0__

!SURG-org r1__ = G_NXB  
r1__ = G_NXB + G_F0 * exp(- G_F1 * Spring_getForce(xB) / KB_T)
r1__ = DT_MONTE * r1__

!x = getArmLength()
!r2__ = T_factor * H_trapF
!r2__ = DT_MONTE * r2__
r2__ = 0.d0

!Corrected20211125
x = getArmLength()
!if (Spring_getForce(x) > Fdis1) r2__ = r2__ + Rdis1
if ( x >= x_dis2) then
   r3__ = r3__ + min( c_dis2 * (exp(a_dis2 * (x - x_dis2)) - 1.0), r_max)
end if
r3__ = DT_MONTE * r3__

if (rnd__ <= r0__) then
call setHeadState(3)
call bindADP()
call updateByHeadSwing(-MH_STEP2) !dble((-4))
else if (rnd__ <= r0__ + r1__) then
call setHeadState(0)
call bindATP()
call bindingToNoBindingState()
!else if (rnd__ <= r0__ + r1__ + r2__) then
!call updateByHeadSwing(-s_trap)
!call setHeadState(5)
else if (rnd__ <= r0__ + r1__ + r2__ + r3__) then
call setHeadState(0)
call bindATP()
call bindingToNoBindingState()
end if
end subroutine state_S4

subroutine state_S5()
real(8) :: r0__
real(8) :: r1__
real(8) :: r2__
real(8) :: r3__
real(8) :: xA
real(8) :: xB
real(8) :: EA
real(8) :: EB
real(8) :: EC
real(8) :: h
real(8) :: WA
real(8) :: WB
real(8) :: WC
real(8) :: rf
real(8) :: rb
real(8) :: rAB
real(8) :: rBA
real(8) :: x
r0__ = 0
r1__ = 0
r2__ = 0
xA = 0
xB = 0
EA = 0
EB = 0
EC = 0
h = 0
WA = 0
WB = 0
WC = 0
rf = 0
rb = 0
rAB = 0
rBA = 0
x = 0

call bindingStateWithArmLenUpdate()

x = getArmLength()
!if (Spring_getForce(x) > FdisT) r0__ = r0__ + RdisT
if ( x >= x_disT) then
   r0__ = r0__ + min( c_disT * (exp(a_disT * (x - x_disT)) - 1.0), r_max)
end if
r0__ = DT_MONTE * r0__

x = getArmLength()
r1__ = T_factor*H_trapB*exp((Spring_getEnergy(x)-Spring_getEnergy(x+s_trap))/KB_T)
r1__ = DT_MONTE * r1__

if ( rnd__ <= r0__ ) then
call setHeadState(0)
call bindATP()
call bindingToNoBindingState()
else if (rnd__ <= r0__ + r1__)  then
call updateByHeadSwing(s_trap)
call setHeadState(3)
end if
end subroutine state_S5


end subroutine StateModel_oneFilamentStepHybrid

  real(8) function unifrd__(rndSeed__)
    implicit none
    integer, intent(inout) :: rndSeed__
    integer, parameter :: LAMBDA__ = 843314861, C__ = 453816693, T30__ = 2**30
    real(8), parameter :: MYU__ = 2.d0**31
    rndSeed__ = LAMBDA__ * rndSeed__ + C__
    if (rndSeed__ < 0) rndSeed__ = (rndSeed__ + T30__) + T30__
    unifrd__ = dble(rndSeed__) / MYU__
  end function unifrd__

end module StateModelHybrid
