# Supplementary material for: A thermodynamically consistent monte carlo cross-bridge model with a trapping mechanism reveals the role of stretch activation in heart pumping
Source: Front Physiol. 2022 Sep 8;13:855303. doi: 10.3389/fphys.2022.855303 (PMC9498833; doi:10.3389/fphys.2022.855303)
Supplement: Supplementary file 2 [file DataSheet2.ZIP › software/readme]

Software for 'A Thermodynamically Consistent Monte Carlo Cross-Bridge Model with a Trapping Mechanism Reveals the Role of Stretch Activation on the Heart Pumping Function'

Copyright: 
Copyright (C) 2022 Takumi Washio
email: washio@ut-heart.com


Routines in the Package:
The following software is released under the MIT License. (http://opensource.org/licenses/mit-license.php)
main.f90, Params.f90, MacroSimulator.f90, MC_model.f90, Sarcomere.f90, Spring.f90, StataModelHybrid.f90

Usage: 
In each directory, you can test the following problems. 
(1)RateConstant: Get Rateconstant functions for the plots in Figures S1 and S2.

(2)ForcePCaRelationship: Get the time transients of isometric force for difference Ca2+-concentrations.
  The cooperativity parameter Gamma is given by GAMMA_CO in StateModelHybrid.f90.
  Different Ca2+concentrations are given for half-sarcomere models independently, from CA_MIN to CA_MAX (main.f90) in micro-M. 

  OutputFiles;
  Force.csv : Forces (Pa) per unit area in the myofibril (twice as much as the tension in the plots in Figure 5A that takes RS=0.5 into account).
  You can make the plots in Figure 5A by using make_force_pCa.f90

(3)ForceVelocityRelationship: Get the time transients of the half-sarcomere length for different isotonic tensions.
  The myosin rod stiffness kxb is given by k_xb in Spring.f90. 

  OutputFiles;
  HSL.csv :  Half sarcomere lengths (micro-meter).
  Force.csv : Forces (Pa) per unit area in the myofibril (twice as much as the tension in the plots in Figure 5A that takes RS=0.5 into account).
  You can make the plots in Figure 6B by using make_force_velocity.f90
  

(4)StretchActivationOnHalfSarcomereModel: Get the results for the stretch activation test. (Figures 8 and 9). 
  Different step length changes are given for half-sarcomere models independently, from SLC_MIN to SLC_MAX (main.f90).
  The number of half-sarcomere models is specified by the parameter ns(=11) in Params.f90.

  OutputFiles;
  Force.csv : Forces (Pa) per unit area in the myofibril (twice as much as the tension in the plots in Figure 8 that takes RS=0.5 into account).
  HSL.csv   : Half sarcomere lengths (micro-meter).
  X.csv (X:ATP(NXB), WeaklyBound(PXB), PiRelease(PreR), ADP(PostR1), Trap(Trap), or Rigor(PostR2)): State ratio. 
  ForceX.csv (X:ATP(NXB), WeaklyBound(PXB), PiRelease(PreR), ADP(PostR1), Trap(Trap), or Rigor(PostR2)):
            Contractile force [pN] per thick filament (38 myosin molecules) generated by the bound myosins in eash state.   

(5)SpocOnSingleMyofibrilModel: Get the SPOC results for the trap model at [Ca2+} = 0.4 micro M (Figures 10 and 11). 
  Ca2+-concentration is given by Ca_spoc in Params.f90.    

   OutputFiles;
   HSL.csv  : The half-sarcomere lengths (micro-meter).
   SL.csv   : The sarcomere lengths (micro-meter)
   Force.csv: The total active tension 'T_act' [KPa] with RS=1.0.
   X.csv (X:ATP(NXB), WeaklyBound(PXB), PiRelease(PreR), ADP(PostR1), Trap(Trap), or Rigor(PostR2)): State ratio. 
   ForceX.csv (X:ATP(NXB), WeaklyBound(PXB), PiRelease(PreR), ADP(PostR1), Trap(Trap), or Rigor(PostR2)):
            Contractile force [pN] per thick filament (38 myosin molecules) generated by the bound myosins in eash state. 
