# Supplementary material for: A thermodynamically consistent monte carlo cross-bridge model with a trapping mechanism reveals the role of stretch activation in heart pumping
Source: Front Physiol. 2022 Sep 8;13:855303. doi: 10.3389/fphys.2022.855303 (PMC9498833; doi:10.3389/fphys.2022.855303)
Supplement: Supplementary file 2 [file DataSheet2.ZIP › software/SpocOnMyofibrilModel/MacroSimulator.f90]

module MacroSimulator

! Copyright (c) 2019 Takumi Washio
!
! This software is released under the MIT License.
! http://opensource.org/licenses/mit-license.php

  use Params
  use Spring
  use MC_model
  use Sarcomere
  use StateModelHybrid

  implicit none
  private

  include 'mpif.h'

  integer :: istep_macro
  integer, parameter :: NLengthDist = 40
  real(8), parameter :: LengthDistMin = -10.d0, LengthDistMax = 20.d0
  integer, parameter :: MicroSLSwitch = 2

  public :: NLengthDist, LengthDistMin, LengthDistMax

  real(8) :: DT_MONTE
  integer :: NSTEP_MONTE 
  public :: DT_MONTE, NSTEP_MONTE

  integer, allocatable :: rndSeedAry(:,:)
  integer, allocatable :: rndSeedAry_save(:,:)
  integer, allocatable :: BindFlagStep(:,:,:,:,:)
  real(8), allocatable :: LsStep(:,:,:,:,:)
  integer, allocatable :: nATP(:, :), nADP(:, :), nPi(:, :)
  real(8), allocatable :: dATP(:), dADP(:), dPi(:)
  real(8), allocatable :: dATP_save(:), dADP_save(:), dPi_save(:)
  real(8), allocatable :: dATPdt(:), dADPdt(:), dPidt(:)
  real(8), allocatable :: stateRatio(:, :), stateTrans(:, :, :), stateLength(:, :), stateForce(:, :)
  real(8), allocatable :: stateLengthDist(:, :, :)
  real(8), allocatable :: xi_knp(:, :, :, :), xi_overlap(:, :, :, :)
  integer, allocatable :: mf2af(:, :, :, :)
  real(8), allocatable :: Ca0_act(:), Ca1_act(:), lambda_act(:, :), lambdaDot_act(:, :)
  real(8), allocatable :: vol_act(:)
  real(8), allocatable :: SarcomereVolRate_act(:)
  
  public :: MacroSimulator_getStep
  public :: MacroSimulator_initialize1DModel
  public :: MacroSimulator_initRndSeeds
  public :: MacroSimulator_getSarcomereVolRate
  public :: MacroSimulator_getCa
  public :: MacroSimulator_AlltoAct1DModel
  public :: MacroSimulator_getStateRatio
  public :: MacroSimulator_getStateTrans
  public :: MacroSimulator_getStateLength
  public :: MacroSimulator_getStateLengthDist
  public :: MacroSimulator_getStateForce
  public :: MacroSimulator_getElementInfo
  public :: MacroSimulator_oneMacroStepRunSampleOMP
  public :: MacroSimulator_ActiveStiff1DModel
  public :: MacroSimulator_restartInMemory
  public :: MacroSimulator_restartFile
  public :: MacroSimulator_restartOptFile

contains

  integer function MacroSimulator_getStep()
    implicit none
    MacroSimulator_getStep = istep_macro
  end function MacroSimulator_getStep

  subroutine MacroSimulator_initialize1DModel(nproc, myid, comm_ms, nelem_act_all, list_act_all)
    implicit none
    integer, intent(in) :: nproc, myid, comm_ms, nelem_act_all
    integer, intent(in) :: list_act_all(:)

    integer :: ielem, i, inode, is
    integer :: iproc, istr, iend, nhandles, itag, nc, ierr
    integer, allocatable :: handles(:), statuses(:,:)
    integer :: ifirst = 0
    save :: ifirst

    if (ifirst == 0) then

      if (allocated(nATP)) deallocate(nATP)
      if (allocated(nADP)) deallocate(nADP)
      if (allocated(nPi)) deallocate(nPi)
      if (allocated(dATP)) deallocate(dATP)
      if (allocated(dADP)) deallocate(dADP)
      if (allocated(dPi)) deallocate(dPi)
      if (allocated(dATPdt)) deallocate(dATPdt)
      if (allocated(dADPdt)) deallocate(dADPdt)
      if (allocated(dPidt)) deallocate(dPidt)
      if (allocated(stateRatio)) deallocate(stateRatio)
      if (allocated(stateTrans)) deallocate(stateTrans)
      if (allocated(stateLength)) deallocate(stateLength)
      if (allocated(stateLengthDist)) deallocate(stateLengthDist)
      if (allocated(stateForce)) deallocate(stateForce)
      if (allocated(SarcomereVolRate_act)) deallocate(SarcomereVolRate_act)
      if (allocated(Ca0_act)) deallocate(Ca0_act)
      if (allocated(Ca1_act)) deallocate(Ca1_act)
      if (allocated(vol_act)) deallocate(vol_act)

      allocate(nATP(NSAMPLE, NELEM_ACT), nADP(NSAMPLE, NELEM_ACT), nPi(NSAMPLE, NELEM_ACT), &
        dATP(NELEM_ACT), dADP(NELEM_ACT), dPi(NELEM_ACT), &
        dATPdt(NELEM_ACT), dADPdt(NELEM_ACT), dPidt(NELEM_ACT), &
        stateRatio(0:NSTATE-1,NELEM_ACT), stateTrans(0:NSTATE-1,0:NSTATE-1,NELEM_ACT), &
        stateLength(0:NSTATE-1,NELEM_ACT), &
        stateLengthDist(NLengthDist,0:NSTATE-1,NELEM_ACT), &
        stateForce(0:NSTATE-1,NELEM_ACT), &
        SarcomereVolRate_act(NELEM_ACT), &
        Ca0_act(NELEM_ACT), Ca1_act(NELEM_ACT), &
        lambda_act(NSAMPLE, NELEM_ACT), &
        lambdaDot_act(NSAMPLE, NELEM_ACT), &
        xi_knp(NU_MF, NFIL, NSAMPLE, NELEM_ACT), &
        xi_overlap(NU_MF, NFIL, NSAMPLE, NELEM_ACT), &
        mf2af(NU_MF, NFIL, NSAMPLE, NELEM_ACT), &
        vol_act(NELEM_ACT))

      if (allocated(dATP_save)) deallocate(dATP_save)
      if (allocated(dADP_save)) deallocate(dADP_save)
      if (allocated(dPi_save)) deallocate(dPi_save)
      allocate(dATP_save(NELEM_ACT), dADP_save(NELEM_ACT), dPi_save(NELEM_ACT))
    end if
    ifirst = 1

    istep_macro = 0
    call Sarcomere_initialize()

  end subroutine MacroSimulator_initialize1DModel

  subroutine MacroSimulator_initRndSeeds()
    implicit none
    real, allocatable :: rnd(:)
    integer :: ie, is

    if (allocated(rndSeedAry)) deallocate(rndSeedAry)
    allocate(rndSeedAry(NSAMPLE,NELEM_ACT))
    if (allocated(rndSeedAry_save)) deallocate(rndSeedAry_save)
    allocate(rndSeedAry_save(NSAMPLE,NELEM_ACT))
    if (allocated(rnd)) deallocate(rnd)
    allocate(rnd(NSAMPLE*NELEM_ACT))

    call initRandomSeed()
    call random_number(rnd)

    !$omp parallel do default(shared) private(ie, is)
    do ie = 1, NELEM_ACT
      do is = 1, NSAMPLE
        if (RANDOM_NUMBER_OPTION.eq.1) then
          rndSeedAry(is,ie) = int(rnd(is+(ie-1)*NSAMPLE) * 2**30) + 1
        else
          rndSeedAry(is,ie) = is + list_act(ie)*NSAMPLE
        end if
      end do
    end do
    
  end subroutine MacroSimulator_initRndSeeds

  subroutine initRandomSeed()
    implicit none
    integer :: i, n, clock
    integer, allocatable :: seed(:)

    call random_seed(size = n)
    allocate(seed(n))

    call system_clock(count = clock)

    seed = clock + 37 * (/ (i - 1, i = 1, n) /)
    call random_seed(put = seed)

    deallocate(seed)
  end subroutine initRandomSeed

  subroutine MacroSimulator_getSarcomereVolRate(nproc, myid, comm_ms, nelem_act_all, list_act_all, &
    SarcomereVolRate)
    implicit none
    integer, intent(in) :: nproc, myid, comm_ms, nelem_act_all 
    integer, intent(in) :: list_act_all(:)
    real(8), intent(in) :: SarcomereVolRate(:)

    real(8), allocatable :: SarcomereVolRate_all(:)
    integer :: ielem
    integer :: iproc, istr, iend, nhandles, itag, nc, ierr
    integer, allocatable :: handles(:), statuses(:,:)

    if (nproc > 1) then
      if (myid.eq.0) then
        allocate(SarcomereVolRate_all(nelem_act_all))
        do ielem = 1, nelem_act_all
          SarcomereVolRate_all(ielem) = SarcomereVolRate(list_act_all(ielem))
        end do
      end if
      
      allocate(handles(nproc + 1), statuses(MPI_STATUS_SIZE, nproc + 1))
      
      nhandles = 0
      nhandles = nhandles + 1
      itag = 1
      call MPI_irecv(SarcomereVolRate_act, nelem_act, MPI_DOUBLE_PRECISION, 0, itag, &
        comm_ms, handles(nhandles), ierr ) 
      if (myid == 0) then
        do iproc = 0, nproc - 1
          istr = iproc * nelem_act_all/nproc + 1
          iend = (iproc + 1) * nelem_act_all / nproc
          nc = iend - istr + 1
          itag = 1
          nhandles = nhandles + 1
          call MPI_isend(SarcomereVolRate_all(istr), nc, MPI_DOUBLE_PRECISION, iproc, itag, &
            comm_ms, handles(nhandles), ierr)          
        end do
      end if
      if (nhandles.ne.0) then
        call MPI_Waitall(nhandles, handles, statuses, ierr)
      end if
      
      deallocate(handles, statuses)
      if (myid == 0) deallocate(SarcomereVolRate_all)
    else
      do ielem = 1, nelem_act_all
        SarcomereVolRate_act(ielem) = SarcomereVolRate(list_act_all(ielem))
      end do
    end if

  end subroutine MacroSimulator_getSarcomereVolRate

  subroutine MacroSimulator_getCa(nproc, myid, comm_ms, nelem_act_all, list_act_all, &
       Ca0_prof, Ca1_prof)
    implicit none
    integer, intent(in) :: nproc, myid, comm_ms, nelem_act_all 
    integer, intent(in) :: list_act_all(:)
    real(8), intent(in) :: Ca0_prof(:), Ca1_prof(:)

    real(8), allocatable :: Ca0_all(:),Ca1_all(:)
    integer :: ielem
    integer :: iproc, istr, iend, nhandles, itag, nc, ierr
    integer, allocatable :: handles(:), statuses(:,:)

    if (nproc > 1) then
      if (myid.eq.0) then
        allocate(Ca0_all(nelem_act_all), Ca1_all(nelem_act_all))
        do ielem = 1, nelem_act_all
          Ca0_all(ielem) = Ca0_prof(list_act_all(ielem))
          Ca1_all(ielem) = Ca1_prof(list_act_all(ielem))
        end do
      end if
      
      allocate(handles(2 * nproc + 2), statuses(MPI_STATUS_SIZE, 2 * nproc + 2))

      nhandles = 0
      nhandles = nhandles + 1
      itag = 1
      call MPI_irecv(Ca0_act, nelem_act, MPI_DOUBLE_PRECISION, 0, itag, &
        comm_ms, handles(nhandles), ierr ) 
      nhandles = nhandles + 1
      itag = 2
      call MPI_irecv(Ca1_act, nelem_act, MPI_DOUBLE_PRECISION, 0, itag, &
        comm_ms, handles(nhandles), ierr ) 
      if (myid == 0) then
        do iproc = 0, nproc - 1
          istr = iproc * nelem_act_all/nproc + 1
          iend = (iproc + 1) * nelem_act_all / nproc
          nc = iend - istr + 1
          itag = 1
          nhandles = nhandles + 1
          call MPI_isend(Ca0_all(istr), nc, MPI_DOUBLE_PRECISION, iproc, itag, &
            comm_ms, handles(nhandles), ierr)          
          itag = 2
          nhandles = nhandles + 1
          call MPI_isend(Ca1_all(istr), nc, MPI_DOUBLE_PRECISION, iproc, itag, &
            comm_ms, handles(nhandles), ierr)          
        end do
      end if
      if (nhandles.ne.0) then
        call MPI_Waitall(nhandles, handles, statuses, ierr)
      end if
      
      deallocate(handles, statuses)
      if (myid == 0) deallocate(Ca0_all,Ca1_all)
    else
      do ielem = 1, nelem_act_all
        Ca0_act(ielem) = Ca0_prof(list_act_all(ielem))
        Ca1_act(ielem) = Ca1_prof(list_act_all(ielem))
      end do
    end if

  end subroutine MacroSimulator_getCa

  subroutine MacroSimulator_AlltoAct1DModel(nproc, myid, comm_ms, nelem_act_all, list_act_all, lambda, lambdadot)
    implicit none
    integer, intent(in) :: nproc, myid, comm_ms, nelem_act_all
    integer, intent(in) :: list_act_all(:)
    real(8), intent(in) :: lambda(:), lambdadot(:)

    integer :: ielem, i, inode
    integer :: iproc, istr, iend, nhandles, itag, nc, ierr
    integer, allocatable :: handles(:), statuses(:,:)
    real(8), allocatable :: lambda_all(:), lambdadot_all(:)
    real(8), allocatable :: lambda_act0(:), lambdadot_act0(:)

    if (nproc > 1) then
      if (myid.eq.0) then
        allocate(lambda_all(nelem_act_all), lambdadot_all(nelem_act_all))
        do ielem = 1, nelem_act_all
          lambda_all(ielem) = lambda(list_act_all(ielem))
          lambdadot_all(ielem) = lambdadot(list_act_all(ielem))
        end do
      end if
      
      allocate(handles(2 * nproc + 2), statuses(MPI_STATUS_SIZE, 2 * nproc + 2))
      allocate(lambda_act0(nelem_act), lambdadot_act0(nelem_act))

      nhandles = 0
      nhandles = nhandles + 1
      itag = 1
      call MPI_irecv(lambda_act0, nelem_act, MPI_DOUBLE_PRECISION, 0, itag, &
        comm_ms, handles(nhandles), ierr ) 
      nhandles = nhandles + 1
      itag = 2
      call MPI_irecv(lambdadot_act0, nelem_act, MPI_DOUBLE_PRECISION, 0, itag, &
        comm_ms, handles(nhandles), ierr ) 
      if (myid == 0) then
        do iproc = 0, nproc - 1
          istr = iproc * nelem_act_all/nproc + 1
          iend = (iproc + 1) * nelem_act_all / nproc
          nc = iend - istr + 1
          itag = 1
          nhandles = nhandles + 1
          call MPI_isend(lambda_all(istr), nc, MPI_DOUBLE_PRECISION, iproc, itag, &
            comm_ms, handles(nhandles), ierr)          
          itag = 2
          nhandles = nhandles + 1
          call MPI_isend(lambdadot_all(istr), nc, MPI_DOUBLE_PRECISION, iproc, itag, &
            comm_ms, handles(nhandles), ierr)          
        end do
      end if
      if (nhandles.ne.0) then
        call MPI_Waitall(nhandles, handles, statuses, ierr)
      end if
      
      do ielem = 1, nelem_act
        lambda_act(1:NSAMPLE, ielem) = lambda_act0(ielem)
        lambdadot_act(1:NSAMPLE, ielem) = lambdadot_act0(ielem)
      end do
      
      deallocate(handles, statuses)
      if (myid == 0) deallocate(lambda_all, lambdadot_all)
      if (allocated(lambda_act0)) deallocate(lambda_act0)
      if (allocated(lambdadot_act0)) deallocate(lambdadot_act0)
    else
      do ielem = 1, nelem_act_all
        lambda_act(1:NSAMPLE,ielem) = lambda(list_act_all(ielem))
        lambdadot_act(1:NSAMPLE,ielem) = lambdadot(list_act_all(ielem))
      end do
    end if
      
  end subroutine MacroSimulator_AlltoAct1DModel

  subroutine MacroSimulator_restartInMemory(iproc)
    implicit none
    integer,intent(in) :: iproc

    if (iproc == 0) then
       rndSeedAry_save = rndSeedAry
       dATP_save = dATP
       dADP_save = dADP
       dPi_save = dPi
    else if (iproc == 1) then
       rndSeedAry = rndSeedAry_save
       dATP = dATP_save
       dADP = dADP_save
       dPi = dPi_save
    end if

    call Sarcomere_restartInMemory(iproc)

  end subroutine MacroSimulator_restartInMemory

  subroutine MacroSimulator_restartFile(iproc, myid, i_heart_beat, jincr)
    implicit none
    integer,intent(in) :: iproc, myid, i_heart_beat, jincr

    integer :: ifile
    character(len=4) :: fid
    integer :: i_heart_beat0, jincr0
 
    write(fid, '(i4.4)') myid
    ifile = 10+myid
    open(ifile, file="binaryMicro." // fid ,form="unformatted")
    if (iproc == 0) then
      write(ifile) i_heart_beat, jincr
      write(ifile) rndSeedAry
      write(ifile) dATP
      write(ifile) dADP
      write(ifile) dPi
    else if (iproc == 1) then
      read(ifile) i_heart_beat0, jincr0
      if (i_heart_beat .ne. i_heart_beat0 .or. jincr .ne. jincr0) then
        write(6,*) "Error in MacroSimulator_restartFile"
        stop
      end if
      read(ifile) rndSeedAry
      read(ifile) dATP
      read(ifile) dADP
      read(ifile) dPi
    end if
    call Sarcomere_restartFile(iproc, ifile)
    close(ifile)

  end subroutine MacroSimulator_restartFile

  subroutine MacroSimulator_restartOptFile(iproc, myid, i_heart_beat, jincr)
    implicit none
    integer,intent(in) :: iproc, myid, i_heart_beat, jincr

    integer :: ifile
    character(len=4) :: fid
    integer :: i_heart_beat0, jincr0
 
    write(fid, '(i4.4)') myid
    ifile = 10+myid
    open(ifile, file="binaryMicroOpt." // fid ,form="unformatted")
    if (iproc == 0) then
      write(ifile) i_heart_beat, jincr
      write(ifile) rndSeedAry
      write(ifile) dATP
      write(ifile) dADP
      write(ifile) dPi
    else if (iproc == 1) then
      read(ifile) i_heart_beat0, jincr0
      if (i_heart_beat .ne. i_heart_beat0 .or. jincr .ne. jincr0) then
        write(6,*) "Error in MacroSimulator_restartFile"
        stop
      end if
      read(ifile) rndSeedAry
      read(ifile) dATP
      read(ifile) dADP
      read(ifile) dPi
    end if
    call Sarcomere_restartFile(iproc, ifile)
    close(ifile)

  end subroutine MacroSimulator_restartOptFile

  subroutine MacroSimulator_ActiveStiff1DModel(nproc, myid, comm_ms, &
    nelem_act_all, list_act_all, DT, ActiveForce, ActiveStiff)
    implicit none
    integer, intent(in) :: nproc, myid, comm_ms, nelem_act_all
    integer, intent(in) :: list_act_all(:)
    real(8), intent(in) :: DT
    real(8), intent(out) :: ActiveForce(:), ActiveStiff(:)

    real(8), allocatable :: ActiveForce_act(:), ActiveStiff_act(:)
    integer :: ielem, is
    real(8) :: cf_force(NSAMPLE), cf_DforceDlambda(NSAMPLE)
    real(8) :: scale_force

    integer :: iproc, istr, iend, nhandles, itag, nc, ierr
    integer, allocatable :: handles(:), statuses(:,:)

    allocate(ActiveForce_act(nelem_act), ActiveStiff_act(nelem_act))

    scale_force = 1.d0/dble(nsample)

    ActiveForce_act = 0.d0
    ActiveStiff_act = 0.d0
    !$omp parallel do default(private) &
    !$omp shared(myid, DT, DT_MONTE, &
    !$omp        nelem_act, &
    !$omp        lambda_act, lambda_prev_act, lambda_attach_act, lambda_attach_prev_act, &
    !$omp        SarcomereVolRate_act, &
    !$omp        BindFlagStep, LsStep, cf_force, cf_DforceDlambda, scale_force), &
    !$omp reduction(+:ActiveForce_act, ActiveStiff_act)
    do is = 1, NSAMPLE
      do ielem = 1, nelem_act
        lambda_attach_act(1:NU_MF,1:NFIL,is,ielem) = lambda_attach_prev_act(1:NU_MF,1:NFIL,is,ielem)
        call Active_coefficientNLS(DT, DT_MONTE, &
          SARCOMERE_LEN, ACTIN_SECTIONAL_AREA, SarcomereVolRate_act(ielem), &
          lambda_act(is,ielem), lambda_prev_act(is,ielem), lambda_attach_act(1,1,is,ielem),&
          BindFlagStep(0,1,1,is,ielem), LsStep(0,1,1,is,ielem), &
          cf_force(is), cf_DforceDlambda(is))
          ActiveForce_act(ielem) = ActiveForce_act(ielem) + scale_force * cf_force(is)
          ActiveStiff_act(ielem) = ActiveStiff_act(ielem) + scale_force * cf_DforceDlambda(is)
      end do
    end do

    if (nproc > 1) then
      allocate(handles(2 * nproc + 2), statuses(MPI_STATUS_SIZE, 2 * nproc + 2))
      nhandles = 0
      if (myid == 0) then
        do iproc = 0, nproc - 1
          istr = iproc * nelem_act_all/nproc + 1
          iend = (iproc + 1) * nelem_act_all / nproc
          nc = iend - istr + 1
          itag = 1
          nhandles = nhandles + 1
          call MPI_irecv(ActiveForce(istr), nc, MPI_DOUBLE_PRECISION, iproc, itag, &
            comm_ms, handles(nhandles), ierr)          
          itag = 2
          nhandles = nhandles + 1
          call MPI_irecv(ActiveStiff(istr), nc, MPI_DOUBLE_PRECISION, iproc, itag, &
            comm_ms, handles(nhandles), ierr)          
        end do
      end if
      nhandles = nhandles + 1
      itag = 1
      call MPI_isend(ActiveForce_act, nelem_act, MPI_DOUBLE_PRECISION, 0, itag, &
        comm_ms, handles(nhandles), ierr ) 
      nhandles = nhandles + 1
      itag = 2
      call MPI_isend(ActiveStiff_act, nelem_act, MPI_DOUBLE_PRECISION, 0, itag, &
        comm_ms, handles(nhandles), ierr ) 
      if (nhandles.ne.0) then
        call MPI_Waitall(nhandles, handles, statuses, ierr)
      end if
      deallocate(handles, statuses)
    else
      ActiveForce(1:nelem_act_all) = ActiveForce_act(1:nelem_act_all)
      ActiveStiff(1:nelem_act_all) = ActiveStiff_act(1:nelem_act_all)
    end if
    if (allocated(ActiveForce_act)) deallocate(ActiveForce_act)
    if (allocated(ActiveStiff_act)) deallocate(ActiveStiff_act)

  end subroutine MacroSimulator_ActiveStiff1DModel

  subroutine MacroSimulator_getElementInfo(nproc, myid, comm_ms, &
    nelem_act_all, list_act_all, &
    nelem_so, lambda, lamdot)
    implicit none
    integer, intent(in) :: nproc, myid, comm_ms, nelem_act_all
    integer, intent(in) :: list_act_all(:), nelem_so
    real(8), intent(out) :: lambda(NSAMPLE, nelem_so), lamdot(NSAMPLE, nelem_so)

    integer :: iproc, istr, iend, nhandles, itag, nc, ierr
    integer, allocatable :: handles(:), statuses(:,:)
    real(8), allocatable :: lambda_act_all(:,:), lamdot_act_all(:,:)
    integer :: ielem, ielem0

    if (nproc > 1) then
      allocate(handles(2*nproc + 2), statuses(MPI_STATUS_SIZE, 2*nproc + 2))
      nhandles = 0
      if (myid == 0) then
        allocate(lambda_act_all(NSAMPLE, nelem_act_all), lamdot_act_all(NSAMPLE, nelem_act_all))
        do iproc = 0, nproc - 1
          istr = iproc * nelem_act_all/nproc + 1
          iend = (iproc + 1) * nelem_act_all / nproc
          nc = iend - istr + 1
          itag = 1
          nhandles = nhandles + 1
          call MPI_irecv(lambda_act_all(1,istr), NSAMPLE*nc, MPI_DOUBLE_PRECISION, iproc, itag, &
            comm_ms, handles(nhandles), ierr)          
          itag = 2
          nhandles = nhandles + 1
          call MPI_irecv(lamdot_act_all(1,istr), NSAMPLE*nc, MPI_DOUBLE_PRECISION, iproc, itag, &
            comm_ms, handles(nhandles), ierr)          
        end do
      end if
      nhandles = nhandles + 1
      itag = 1
      call MPI_isend(lambda_act, NSAMPLE*nelem_act, MPI_DOUBLE_PRECISION, 0, itag, &
        comm_ms, handles(nhandles), ierr ) 
      nhandles = nhandles + 1
      itag = 2
      call MPI_isend(lambdaDot_act, NSAMPLE*nelem_act, MPI_DOUBLE_PRECISION, 0, itag, &
        comm_ms, handles(nhandles), ierr ) 
      if (nhandles.ne.0) then
        call MPI_Waitall(nhandles, handles, statuses, ierr)
      end if
      
      if (myid == 0) then
        lambda(1:NSAMPLE, 1:nelem_so) = 0.d0
        lamdot(1:NSAMPLE, 1:nelem_so) = 0.d0
        do ielem = 1, nelem_act_all
          ielem0 = list_act_all(ielem)
          lambda(1:NSAMPLE, ielem0) = lambda_act_all(1:NSAMPLE, ielem)
          lamdot(1:NSAMPLE, ielem0) = lamdot_act_all(1:NSAMPLE, ielem)
        end do
      end if
      deallocate(handles, statuses)
      if (myid == 0) then
        deallocate(lambda_act_all, lamdot_act_all)
      end if
    else
      do ielem = 1, nelem_act_all
        ielem0 = list_act_all(ielem)
        lambda(1:NSAMPLE, ielem0) = lambda_act(1:NSAMPLE, ielem)
        lamdot(1:NSAMPLE, ielem0) = lambdadot_act(1:NSAMPLE, ielem)
      end do
    end if
  end subroutine MacroSimulator_getElementInfo

  subroutine MacroSimulator_oneMacroStepRunSampleOMP(jsubincr, nsubincr)
    implicit none
    integer, intent(in) :: jsubincr, nsubincr

    integer :: ielem, is, ifil
    real(8) :: sarcomereLen

!NLS-str
    if (allocated(BindFlagStep)) deallocate(BindFlagStep)
    if (allocated(LsStep)) deallocate(LsStep)
    allocate(BindFlagStep(0:NSTEP_MONTE, NU_MF, NFIL, NSAMPLE, NELEM_ACT), &
      LsStep(0:NSTEP_MONTE, NU_MF, NFIL, NSAMPLE, NELEM_ACT))
!NLS-end

    !$omp parallel default(none) &
    !$omp private(ielem,is,ifil,sarcomereLen) &
    !$omp shared(mf2af,xi_knp,xi_overlap,lambda_act,NELEM_ACT)
    do ielem = 1, NELEM_ACT
      !$omp do      
      do is = 1, NSAMPLE
        sarcomereLen = SARCOMERE_LEN * lambda_act(is, ielem)
        do ifil = 1, NFIL
          call Sarcomere_setMF2AF(sarcomereLen, mf2af(1,ifil,is,ielem), 0.d0)
          call Sarcomere_setXiKnp(sarcomereLen, xi_knp(1,ifil,is,ielem), 0.d0)
          call Sarcomere_setXiOverlap(sarcomereLen, xi_overlap(1,ifil,is,ielem), 0.d0)
        end do
      end do
    end do
    !$omp end parallel
    call simulateByMonteCarloSampleOMP(jsubincr, nsubincr)
    
    istep_macro = istep_macro + 1
  end subroutine MacroSimulator_oneMacroStepRunSampleOMP

  subroutine simulateByMonteCarloSampleOMP(jsubincr, nsubincr)
    use StateModelHybrid
    implicit none
    integer, intent(in) :: jsubincr, nsubincr

    real(8) :: Ca, omegaCa
    integer :: headStateSrc(NU_MF), afStateSrc(NU_AF)
    integer :: xbAttachCounts(NU_MF,NFIL,NSAMPLE), headSwingCountsForEachUnit(NU_MF,NFIL,NSAMPLE)
    real(8) :: lambda_current
    integer :: i, is, ifil, istep, iu_mf,iter, il, k
    real(8) :: ratio_one, ratio_one_fil
    integer :: rand0, nATP0, nADP0, nPi0
    real(8) :: omega

    ratio_one = 1.d0 /dble(NSAMPLE * NFIL * NU_MF * NSTEP_MONTE)
    ratio_one_fil = 1.d0 /dble(NSAMPLE * NFIL * NSTEP_MONTE)
    stateRatio = 0.d0
    stateLength = 0.d0
    stateForce = 0.d0
    stateLengthDist = 0.d0
    stateTrans = 0.d0

    !$omp parallel default(none) &
    !$omp private(i, iu_mf, is, ifil, istep, iter, il, &
    !$omp         omegaCa, Ca,headStateSrc, afStateSrc, xbAttachCounts, &
    !$omp         headSwingCountsForEachUnit, &
    !$omp         rand0, nATP0, nADP0, nPi0, omega, lambda_current) &
    !$omp shared(jsubincr, nsubincr, DT_MONTE, NSTEP_MONTE, NELEM_ACT, &
    !$omp        nATP, nADP, nPi, Ca0_act, Ca1_act, lambda_act, lambdaDot_act, &
    !$omp        lambda_prev_act, & 
    !$omp        lambda_prev_MC_act, lambda_attach_MC_act, &
    !$omp        lambda_attach_prev_act, lambda_attach_act, &
    !$Omp        headState, afState, rndSeedAry, armLength, &
    !$omp        BindFlag, elementID_AF, Ls, &
    !$omp        xi_knp, xi_overlap, mf2af, headFlag, &
    !$omp        ratio_one, ratio_one_fil, &
    !$omp        SarcomereStateTrans, &
    !$omp        BindFlagStep, LsStep) &
    !$omp reduction(+: stateRatio,stateLength,stateForce,stateLengthDist,stateTrans)
    do i = 1, NELEM_ACT
      !$omp do      
      do is = 1, NSAMPLE
        rand0 = rndSeedAry(is,i)
        nATP0 = 0
        nADP0 = 0
        nPi0 = 0
        lambda_attach_prev_act(1:NU_MF,1:NFIL,is,i) = lambda_attach_act(1:NU_MF,1:NFIL,is,i)
        do ifil = 1, NFIL
          headSwingCountsForEachUnit(1:NU_MF, ifil, is) = 0
          xbAttachCounts(1:NU_MF, ifil, is) = 0
          do iu_mf = 1, NU_MF
            BindFlagStep(0, iu_mf, ifil, is, i) = BindFlag(iu_mf, ifil, is, i)
            LsStep(0, iu_mf, ifil, is, i) = Ls(iu_mf, ifil, is, i)
          end do
          do istep = 1, NSTEP_MONTE
            omegaCa = dble(jsubincr - 1)/dble(nsubincr) + &
              dble(istep - 1) / dble(NSTEP_MONTE * nsubincr)
            Ca = (1.d0 - omegaCa) * Ca0_act(i) + omegaCa * Ca1_act(i)
            headStateSrc(1:NU_MF) = headState(1:NU_MF, ifil, is, i)
            afStateSrc(1:NU_AF) = afState(1:NU_AF, ifil, is, i)
            omega = dble(istep)/dble(NSTEP_MONTE)
            if (MicroSLSwitch == 0) then
              lambda_current = (1.d0-omega) * lambda_prev_act(is, i) + omega * lambda_act(is, i)
            else if (MicroSLSwitch == 1) then
              lambda_current = (1.d0-omega) * lambda_prev_MC_act(is, i) + omega * (lambda_act(is, i)+DT_MONTE*dble(NSTEP_MONTE)*lambdaDot_act(is, i))
            else if (MicroSLSwitch == 2) then
              lambda_current = lambda_act(is, i) + omega * DT_MONTE*dble(NSTEP_MONTE)*lambdaDot_act(is, i)
            end if
            call StateModel_oneFilamentStepHybrid( DT_MONTE, &
              rand0, lambda_current, lambda_attach_MC_act(1, ifil, is, i), &
              mf2af(1, ifil, is, i), Ca, xi_knp(1, ifil, is, i), xi_overlap(1, ifil, is, i), &
              headStateSrc, afStateSrc, &
              headState(1, ifil, is, i), afState(1, ifil, is, i), headFlag(1, ifil, is, i), armLength(1, ifil, is, i), & 
              headSwingCountsForEachUnit(1,ifil,is), &
              xbAttachCounts(1,ifil,is), & 
              Ls(1, ifil, is, i), &
              nATP0, nADP0, nPi0, BindFlag(1, ifil, is, i))

            do iu_mf = 1, NU_MF
              BindFlagStep(istep, iu_mf, ifil, is, i) = BindFlag(iu_mf, ifil, is, i)
              LsStep(istep, iu_mf, ifil, is, i) = Ls(iu_mf, ifil, is, i)
              stateRatio(headState(iu_mf,ifil,is,i),i) = &
                stateRatio(headState(iu_mf, ifil, is, i), i) + ratio_one
              stateLength(headState(iu_mf,ifil,is,i),i) = &
                stateLength(headState(iu_mf,ifil,is,i),i) + ratio_one*armLength(iu_mf,ifil,is,i)
              stateForce(headState(iu_mf,ifil,is,i),i) = &
                stateForce(headState(iu_mf,ifil,is,i),i) + ratio_one_fil* Spring_getForce(armLength(iu_mf,ifil,is,i))
              il = int(NLengthDist*(armLength(iu_mf,ifil,is,i) - LengthDistMin)/(LengthDistMax-LengthDistMin)) + 1
              if (il >= 1 .and. il <= NLengthDist) then
                stateLengthDist(il,headState(iu_mf,ifil,is,i),i) = &
                  stateLengthDist(il,headState(iu_mf,ifil,is,i),i) + ratio_one * NLengthDist
              end if
              stateTrans(headStateSrc(iu_mf),headState(iu_mf,ifil,is,i),i) = &
                stateTrans(headStateSrc(iu_mf),headState(iu_mf,ifil,is, i),i) + &
                ratio_one/DT_MONTE
            end do
         end do
        end do
        nATP(is, i) = nATP0
        nADP(is, i) = nADP0
        nPi(is, i) = nPi0
        rndSeedAry(is,i) = rand0
        lambda_prev_act(is, i) = lambda_act(is, i)
        lambda_prev_MC_act(is, i) = lambda_act(is, i)+DT_MONTE*dble(NSTEP_MONTE)*lambdaDot_act(is, i)
      end do
      !$omp barrier
      !$omp master
      SarcomereStateTrans(0:NSTATE-1,0:NSTATE-1, i) = StateTrans(0:NSTATE-1,0:NSTATE-1, i)
      !$omp end master
    end do
    !$omp end parallel

    !$omp parallel do default(shared) private(i, k)
    do i = 1, NELEM_ACT
      do k = 2, 4
        if (StateRatio(k, i) > 1.d-5) then
          StateLength(k, i) = StateLength(k, i)/StateRatio(k, i)
        else
          StateLength(k, i) = 0.d0
        end if
      end do
    end do
  end subroutine simulateByMonteCarloSampleOMP

  subroutine MacroSimulator_getStateRatio(nproc, myid, comm_ms, nelem_so, nelem_act_all, list_act_all, &
       stateRatio_macro, vol_macro, totalStateRatio)
    implicit none
    integer, intent(in) :: nproc, myid, comm_ms, nelem_so, nelem_act_all
    integer, intent(in) :: list_act_all(:)
    real(8), intent(out) :: stateRatio_macro(0:NSTATE-1,nelem_so), vol_macro(nelem_so), &
         totalStateRatio(0:NSTATE-1)

    integer :: ielem
    integer :: iproc, istr, iend, nhandles, itag, nc, ierr
    integer, allocatable :: handles(:), statuses(:,:)

    real(8), allocatable :: stateRatio_act_all(:,:), vol_act_all(:)
    real(8) :: totalVol

    if (nproc > 1) then

      if (myid == 0) then
        allocate(stateRatio_act_all(0:NSTATE-1,nelem_act_all), vol_act_all(nelem_act_all))
      end if
      allocate(handles(2 * nproc + 2), statuses(MPI_STATUS_SIZE, 2 * nproc + 2))

      nhandles = 0
      if (myid == 0) then
        do iproc = 0, nproc - 1
          istr = iproc * nelem_act_all/nproc + 1
          iend = (iproc + 1) * nelem_act_all / nproc
          nc = iend - istr + 1
          itag = 1
          nhandles = nhandles + 1
          call MPI_irecv(stateRatio_act_all(0, istr), NSTATE*nc, MPI_DOUBLE_PRECISION, iproc, itag, &
            comm_ms, handles(nhandles), ierr)          
          itag = 2
          nhandles = nhandles + 1
          call MPI_irecv(vol_act_all(istr), nc, MPI_DOUBLE_PRECISION, iproc, itag, &
            comm_ms, handles(nhandles), ierr)                  
        end do
      end if
      nhandles = nhandles + 1
      itag = 1
      call MPI_isend(stateRatio, NSTATE*nelem_act, MPI_DOUBLE_PRECISION, 0, itag, &
        comm_ms, handles(nhandles), ierr ) 
      nhandles = nhandles + 1
      itag = 2
      call MPI_isend(vol_act, nelem_act, MPI_DOUBLE_PRECISION, 0, itag, &
        comm_ms, handles(nhandles), ierr ) 
      if (nhandles.ne.0) then
        call MPI_Waitall(nhandles, handles, statuses, ierr)
      end if

      if (myid == 0) then
        totalStateRatio = 0.d0
        totalVol=0.d0
        stateRatio_macro = 0.d0 
        vol_macro = 0.d0
        totalStateRatio = 0.d0
        !$omp parallel do default(shared) private(ielem) &
        !$omp reduction(+:totalVol,totalStateRatio)
        do ielem=1, nelem_act_all
          stateRatio_macro(0:NSTATE-1, list_act_all(ielem)) = stateRatio_act_all(0:NSTATE-1, ielem)
          vol_macro(list_act_all(ielem)) = vol_act_all(ielem)
          totalVol = totalVol + vol_act_all(ielem)
          totalStateRatio(0:NSTATE-1) =  totalStateRatio(0:NSTATE-1) + &
            vol_act_all(ielem) * stateRatio_act_all(0:NSTATE-1, ielem)
        end do
        totalStateRatio(0:NSTATE-1) =  (1.d0/totalVol) * totalStateRatio(0:NSTATE-1)
      end if
      
      if (myid == 0) then
        deallocate(stateRatio_act_all, vol_act_all)
      end if
      deallocate(handles, statuses)
    else
      totalStateRatio = 0.d0
      totalVol=0.d0
      stateRatio_macro = 0.d0 
      vol_macro = 0.d0
      totalStateRatio = 0.d0
      !$omp parallel do default(shared) private(ielem) &
      !$omp reduction(+:totalVol,totalStateRatio)
      do ielem=1, nelem_act_all
        stateRatio_macro(0:NSTATE-1, list_act_all(ielem)) = stateRatio(0:NSTATE-1, ielem)
        vol_macro(list_act_all(ielem)) = vol_act(ielem)
        totalVol = totalVol + vol_act(ielem)
        totalStateRatio(0:NSTATE-1) =  totalStateRatio(0:NSTATE-1) + &
          vol_act(ielem) * stateRatio(0:NSTATE-1, ielem)
      end do
      totalStateRatio(0:NSTATE-1) =  (1.d0/totalVol) * totalStateRatio(0:NSTATE-1)
    end if

  end subroutine MacroSimulator_getStateRatio

  subroutine MacroSimulator_getStateLength(nproc, myid, comm_ms, nelem_so, nelem_act_all, list_act_all, &
       stateLength_macro, vol_macro, totalStateLength)
    implicit none
    integer, intent(in) :: nproc, myid, comm_ms, nelem_so, nelem_act_all
    integer, intent(in) :: list_act_all(:)
    real(8), intent(out) :: stateLength_macro(0:NSTATE-1,nelem_so), vol_macro(nelem_so), &
         totalStateLength(0:NSTATE-1)

    integer :: ielem
    integer :: iproc, istr, iend, nhandles, itag, nc, ierr
    integer, allocatable :: handles(:), statuses(:,:)

    real(8), allocatable :: stateLength_act_all(:,:), vol_act_all(:)
    real(8) :: totalVol

    if (nproc > 1) then

      if (myid == 0) then
        allocate(stateLength_act_all(0:NSTATE-1,nelem_act_all), vol_act_all(nelem_act_all))
      end if
      allocate(handles(2 * nproc + 2), statuses(MPI_STATUS_SIZE, 2 * nproc + 2))
      
      nhandles = 0
      if (myid == 0) then
        do iproc = 0, nproc - 1
          istr = iproc * nelem_act_all/nproc + 1
          iend = (iproc + 1) * nelem_act_all / nproc
          nc = iend - istr + 1
          itag = 1
          nhandles = nhandles + 1
          call MPI_irecv(stateLength_act_all(0, istr), NSTATE*nc, MPI_DOUBLE_PRECISION, iproc, itag, &
            comm_ms, handles(nhandles), ierr)          
          itag = 2
          nhandles = nhandles + 1
          call MPI_irecv(vol_act_all(istr), nc, MPI_DOUBLE_PRECISION, iproc, itag, &
            comm_ms, handles(nhandles), ierr)                  
        end do
      end if
      nhandles = nhandles + 1
      itag = 1
      call MPI_isend(stateLength, NSTATE*nelem_act, MPI_DOUBLE_PRECISION, 0, itag, &
        comm_ms, handles(nhandles), ierr ) 
      nhandles = nhandles + 1
      itag = 2
      call MPI_isend(vol_act, nelem_act, MPI_DOUBLE_PRECISION, 0, itag, &
        comm_ms, handles(nhandles), ierr ) 
      if (nhandles.ne.0) then
        call MPI_Waitall(nhandles, handles, statuses, ierr)
      end if

      if (myid == 0) then
        totalStateLength = 0.d0
        totalVol=0.d0
        stateLength_macro = 0.d0 
        vol_macro = 0.d0
        totalStateLength = 0.d0
        !$omp parallel do default(shared) private(ielem) &
        !$omp reduction(+:totalVol,totalStateLength)
        do ielem=1, nelem_act_all
          stateLength_macro(0:NSTATE-1, list_act_all(ielem)) = stateLength_act_all(0:NSTATE-1, ielem)
          vol_macro(list_act_all(ielem)) = vol_act_all(ielem)
          totalVol = totalVol + vol_act_all(ielem)
          totalStateLength(0:NSTATE-1) =  totalStateLength(0:NSTATE-1) + &
            vol_act_all(ielem) * stateLength_act_all(0:NSTATE-1, ielem)
        end do
        totalStateLength(0:NSTATE-1) =  (1.d0/totalVol) * totalStateLength(0:NSTATE-1)
      end if
      
      if (myid == 0) then
        deallocate(stateLength_act_all, vol_act_all)
      end if
      deallocate(handles, statuses)
    else
      totalStateLength = 0.d0
      totalVol=0.d0
      stateLength_macro = 0.d0 
      vol_macro = 0.d0
      totalStateLength = 0.d0
      !$omp parallel do default(shared) private(ielem) &
      !$omp reduction(+:totalVol,totalStateLength)
      do ielem=1, nelem_act_all
        stateLength_macro(0:NSTATE-1, list_act_all(ielem)) = stateLength(0:NSTATE-1, ielem)
        vol_macro(list_act_all(ielem)) = vol_act(ielem)
        totalVol = totalVol + vol_act(ielem)
        totalStateLength(0:NSTATE-1) =  totalStateLength(0:NSTATE-1) + &
          vol_act(ielem) * stateLength(0:NSTATE-1, ielem)
      end do
      totalStateLength(0:NSTATE-1) =  (1.d0/totalVol) * totalStateLength(0:NSTATE-1)
    end if

  end subroutine MacroSimulator_getStateLength

  subroutine MacroSimulator_getStateForce(nproc, myid, comm_ms, nelem_so, nelem_act_all, list_act_all, &
       stateForce_macro, vol_macro, totalStateForce)
    implicit none
    integer, intent(in) :: nproc, myid, comm_ms, nelem_so, nelem_act_all
    integer, intent(in) :: list_act_all(:)
    real(8), intent(out) :: stateForce_macro(0:NSTATE-1,nelem_so), vol_macro(nelem_so), &
         totalStateForce(0:NSTATE-1)

    integer :: ielem
    integer :: iproc, istr, iend, nhandles, itag, nc, ierr
    integer, allocatable :: handles(:), statuses(:,:)

    real(8), allocatable :: stateForce_act_all(:,:), vol_act_all(:)
    real(8) :: totalVol

    if (nproc > 1) then
      if (myid == 0) then
        allocate(stateForce_act_all(0:NSTATE-1,nelem_act_all), vol_act_all(nelem_act_all))
      end if
      allocate(handles(2 * nproc + 2), statuses(MPI_STATUS_SIZE, 2 * nproc + 2))

      nhandles = 0
      if (myid == 0) then
        do iproc = 0, nproc - 1
          istr = iproc * nelem_act_all/nproc + 1
          iend = (iproc + 1) * nelem_act_all / nproc
          nc = iend - istr + 1
          itag = 1
          nhandles = nhandles + 1
          call MPI_irecv(stateForce_act_all(0, istr), NSTATE*nc, MPI_DOUBLE_PRECISION, iproc, itag, &
            comm_ms, handles(nhandles), ierr)          
          itag = 2
          nhandles = nhandles + 1
          call MPI_irecv(vol_act_all(istr), nc, MPI_DOUBLE_PRECISION, iproc, itag, &
            comm_ms, handles(nhandles), ierr)                  
        end do
      end if
      nhandles = nhandles + 1
      itag = 1
      call MPI_isend(stateForce, NSTATE*nelem_act, MPI_DOUBLE_PRECISION, 0, itag, &
        comm_ms, handles(nhandles), ierr ) 
      nhandles = nhandles + 1
      itag = 2
      call MPI_isend(vol_act, nelem_act, MPI_DOUBLE_PRECISION, 0, itag, &
        comm_ms, handles(nhandles), ierr ) 
      if (nhandles.ne.0) then
        call MPI_Waitall(nhandles, handles, statuses, ierr)
      end if

      if (myid == 0) then
        totalStateForce = 0.d0
        totalVol=0.d0
        stateForce_macro = 0.d0 
        vol_macro = 0.d0
        totalStateForce = 0.d0
        !$omp parallel do default(shared) private(ielem) &
        !$omp reduction(+:totalVol,totalStateForce)
        do ielem=1, nelem_act_all
          stateForce_macro(0:NSTATE-1, list_act_all(ielem)) = stateForce_act_all(0:NSTATE-1, ielem)
          vol_macro(list_act_all(ielem)) = vol_act_all(ielem)
          totalVol = totalVol + vol_act_all(ielem)
          totalStateForce(0:NSTATE-1) =  totalStateForce(0:NSTATE-1) + &
            vol_act_all(ielem) * stateForce_act_all(0:NSTATE-1, ielem)
        end do
        totalStateForce(0:NSTATE-1) =  (1.d0/totalVol) * totalStateForce(0:NSTATE-1)
      end if
      
      if (myid == 0) then
        deallocate(stateForce_act_all, vol_act_all)
      end if
    deallocate(handles, statuses)

  else
    totalStateForce = 0.d0
    totalVol=0.d0
    stateForce_macro = 0.d0 
    vol_macro = 0.d0
    totalStateForce = 0.d0
    !$omp parallel do default(shared) private(ielem) &
    !$omp reduction(+:totalVol,totalStateForce)
    do ielem=1, nelem_act_all
      stateForce_macro(0:NSTATE-1, list_act_all(ielem)) = stateForce(0:NSTATE-1, ielem)
      vol_macro(list_act_all(ielem)) = vol_act(ielem)
      totalVol = totalVol + vol_act(ielem)
      totalStateForce(0:NSTATE-1) =  totalStateForce(0:NSTATE-1) + &
        vol_act(ielem) * stateForce(0:NSTATE-1, ielem)
    end do
    totalStateForce(0:NSTATE-1) =  (1.d0/totalVol) * totalStateForce(0:NSTATE-1)    
  end if

  end subroutine MacroSimulator_getStateForce

  subroutine MacroSimulator_getStateLengthDist(nproc, myid, comm_ms, nelem_so, nelem_act_all, list_act_all, &
       stateLengthDist_macro, vol_macro, totalStateLengthDist)
    implicit none
    integer, intent(in) :: nproc, myid, comm_ms, nelem_so, nelem_act_all
    integer, intent(in) :: list_act_all(:)
    real(8), intent(out) :: stateLengthDist_macro(NLengthDist,0:NSTATE-1,nelem_so), vol_macro(nelem_so), &
         totalStateLengthDist(NLengthDist,0:NSTATE-1)

    integer :: ielem
    integer :: iproc, istr, iend, nhandles, itag, nc, ierr
    integer, allocatable :: handles(:), statuses(:,:)

    real(8), allocatable :: stateLengthDist_act_all(:,:,:), vol_act_all(:)
    real(8) :: totalVol

    if (nproc > 1) then
      if (myid == 0) then
        allocate(stateLengthDist_act_all(NLengthDist,0:NSTATE-1,nelem_act_all), vol_act_all(nelem_act_all))
      end if
      allocate(handles(2 * nproc + 2), statuses(MPI_STATUS_SIZE, 2 * nproc + 2))
      
      nhandles = 0
      if (myid == 0) then
        do iproc = 0, nproc - 1
          istr = iproc * nelem_act_all/nproc + 1
          iend = (iproc + 1) * nelem_act_all / nproc
          nc = iend - istr + 1
          itag = 1
          nhandles = nhandles + 1
          call MPI_irecv(stateLengthDist_act_all(1, 0, istr), NLengthDist*NSTATE*nc, MPI_DOUBLE_PRECISION, iproc, itag, &
            comm_ms, handles(nhandles), ierr)          
          itag = 2
          nhandles = nhandles + 1
          call MPI_irecv(vol_act_all(istr), nc, MPI_DOUBLE_PRECISION, iproc, itag, &
            comm_ms, handles(nhandles), ierr)                  
        end do
      end if
      nhandles = nhandles + 1
      itag = 1
      call MPI_isend(stateLengthDist, NLengthDist*NSTATE*nelem_act, MPI_DOUBLE_PRECISION, 0, itag, &
        comm_ms, handles(nhandles), ierr ) 
      nhandles = nhandles + 1
      itag = 2
      call MPI_isend(vol_act, nelem_act, MPI_DOUBLE_PRECISION, 0, itag, &
        comm_ms, handles(nhandles), ierr ) 
      if (nhandles.ne.0) then
        call MPI_Waitall(nhandles, handles, statuses, ierr)
      end if

      if (myid == 0) then
        totalStateLengthDist = 0.d0
        totalVol=0.d0
        stateLengthDist_macro = 0.d0 
        vol_macro = 0.d0
        totalStateLengthDist = 0.d0
        !$omp parallel do default(shared) private(ielem) &
        !$omp reduction(+:totalVol,totalStateLengthDist)
        do ielem=1, nelem_act_all
          stateLengthDist_macro(1:NLengthDist, 0:NSTATE-1, list_act_all(ielem)) = &
            stateLengthDist_act_all(1:NLengthDist, 0:NSTATE-1, ielem)
          vol_macro(list_act_all(ielem)) = vol_act_all(ielem)
          totalVol = totalVol + vol_act_all(ielem)
          totalStateLengthDist(1:NlengthDist, 0:NSTATE-1) =  &
            totalStateLengthDist(1:NLengthDist, 0:NSTATE-1) + &
            vol_act_all(ielem) * stateLengthDist_act_all(1:NLengthDist, 0:NSTATE-1, ielem)
        end do
        totalStateLengthDist(1:NLengthDist, 0:NSTATE-1) =  &
          (1.d0/totalVol) * totalStateLengthDist(1:NLengthDist, 0:NSTATE-1)
      end if
      
      if (myid == 0) then
        deallocate(stateLengthDist_act_all, vol_act_all)
      end if
      deallocate(handles, statuses)

    else

      totalStateLengthDist = 0.d0
      totalVol=0.d0
      stateLengthDist_macro = 0.d0 
      vol_macro = 0.d0
      totalStateLengthDist = 0.d0
      !$omp parallel do default(shared) private(ielem) &
      !$omp reduction(+:totalVol,totalStateLengthDist)
      do ielem=1, nelem_act_all
        stateLengthDist_macro(1:NLengthDist, 0:NSTATE-1, list_act_all(ielem)) = &
          stateLengthDist(1:NLengthDist, 0:NSTATE-1, ielem)
        vol_macro(list_act_all(ielem)) = vol_act(ielem)
        totalVol = totalVol + vol_act(ielem)
        totalStateLengthDist(1:NlengthDist, 0:NSTATE-1) =  &
          totalStateLengthDist(1:NLengthDist, 0:NSTATE-1) + &
          vol_act(ielem) * stateLengthDist(1:NLengthDist, 0:NSTATE-1, ielem)
      end do
      totalStateLengthDist(1:NLengthDist, 0:NSTATE-1) =  &
        (1.d0/totalVol) * totalStateLengthDist(1:NLengthDist, 0:NSTATE-1)

    end if

  end subroutine MacroSimulator_getStateLengthDist

  subroutine MacroSimulator_getStateTrans(nproc, myid, comm_ms, nelem_so, nelem_act_all, list_act_all, &
       stateTrans_macro, vol_macro, totalStateTrans)
    implicit none
    integer, intent(in) :: nproc, myid, comm_ms, nelem_so, nelem_act_all
    integer, intent(in) :: list_act_all(:)
    real(8), intent(out) :: stateTrans_macro(0:NSTATE-1,0:NSTATE-1,nelem_so), vol_macro(nelem_so), &
         totalStateTrans(0:NSTATE-1,0:NSTATE-1)

    integer :: ielem
    integer :: iproc, istr, iend, nhandles, itag, nc, ierr
    integer, allocatable :: handles(:), statuses(:,:)

    real(8), allocatable :: stateTrans_act_all(:,:,:), vol_act_all(:)
    real(8) :: totalVol

    if (nproc > 1) then
      if (myid == 0) then
        allocate(stateTrans_act_all(0:NSTATE-1,0:NSTATE-1,nelem_act_all), vol_act_all(nelem_act_all))
      end if
      allocate(handles(2 * nproc + 2), statuses(MPI_STATUS_SIZE, 2 * nproc + 2))

      nhandles = 0
      if (myid == 0) then
        do iproc = 0, nproc - 1
          istr = iproc * nelem_act_all/nproc + 1
          iend = (iproc + 1) * nelem_act_all / nproc
          nc = iend - istr + 1
          itag = 1
          nhandles = nhandles + 1
          call MPI_irecv(stateTrans_act_all(0, 0, istr), NSTATE*NSTATE*nc, MPI_DOUBLE_PRECISION, iproc, itag, &
            comm_ms, handles(nhandles), ierr)          
          itag = 2
          nhandles = nhandles + 1
          call MPI_irecv(vol_act_all(istr), nc, MPI_DOUBLE_PRECISION, iproc, itag, &
            comm_ms, handles(nhandles), ierr)                  
        end do
      end if
      nhandles = nhandles + 1
      itag = 1
      call MPI_isend(stateTrans, NSTATE*NSTATE*nelem_act, MPI_DOUBLE_PRECISION, 0, itag, &
        comm_ms, handles(nhandles), ierr ) 
      nhandles = nhandles + 1
      itag = 2
      call MPI_isend(vol_act, nelem_act, MPI_DOUBLE_PRECISION, 0, itag, &
        comm_ms, handles(nhandles), ierr ) 
      if (nhandles.ne.0) then
        call MPI_Waitall(nhandles, handles, statuses, ierr)
      end if

      if (myid == 0) then
        totalStateTrans = 0.d0
        totalVol=0.d0
        stateTrans_macro = 0.d0 
        vol_macro = 0.d0
        totalStateTrans = 0.d0
        !$omp parallel do default(shared) private(ielem) &
        !$omp reduction(+:totalVol,totalStateTrans)
        do ielem=1, nelem_act_all
          stateTrans_macro(0:NSTATE-1, 0:NSTATE-1, list_act_all(ielem)) = &
            stateTrans_act_all(0:NSTATE-1, 0:NSTATE-1, ielem)
          vol_macro(list_act_all(ielem)) = vol_act_all(ielem)
          totalVol = totalVol + vol_act_all(ielem)
          totalStateTrans(0:NSTATE-1, 0:NSTATE-1) =  totalStateTrans(0:NSTATE-1, 0:NSTATE-1) + &
            vol_act_all(ielem) * stateTrans_act_all(0:NSTATE-1, 0:NSTATE-1, ielem)
        end do
        totalStateTrans(0:NSTATE-1, 0:NSTATE-1) =  (1.d0/totalVol) * totalStateTrans(0:NSTATE-1,0:NSTATE-1)
      end if
      
      if (myid == 0) then
        deallocate(stateTrans_act_all, vol_act_all)
      end if
      deallocate(handles, statuses)
    else
      totalStateTrans = 0.d0
      totalVol=0.d0
      stateTrans_macro = 0.d0 
      vol_macro = 0.d0
      totalStateTrans = 0.d0
      !$omp parallel do default(shared) private(ielem) &
      !$omp reduction(+:totalVol,totalStateTrans)
      do ielem=1, nelem_act_all
        stateTrans_macro(0:NSTATE-1, 0:NSTATE-1, list_act_all(ielem)) = &
          stateTrans(0:NSTATE-1, 0:NSTATE-1, ielem)
        vol_macro(list_act_all(ielem)) = vol_act(ielem)
        totalVol = totalVol + vol_act(ielem)
        totalStateTrans(0:NSTATE-1, 0:NSTATE-1) =  totalStateTrans(0:NSTATE-1, 0:NSTATE-1) + &
          vol_act(ielem) * stateTrans(0:NSTATE-1, 0:NSTATE-1, ielem)
      end do
      totalStateTrans(0:NSTATE-1, 0:NSTATE-1) =  (1.d0/totalVol) * totalStateTrans(0:NSTATE-1,0:NSTATE-1)
    end if

  end subroutine MacroSimulator_getStateTrans

  subroutine Active_coefficientNLS(DT, DT_MONTE, &
    SARCOMERE_LEN, ACTIN_SECTIONAL_AREA, SARCOMERE_VOL_RATE, &
    lambda,  lambda_prev, lambda_attach, &
    BindFlagStep, LsStep, &
    cf_force, cf_DforceDlambda)
    implicit none
    integer, intent(in) :: BindFlagStep(0:NSTEP_MONTE,NU_MF,NFIL)
    real(8), intent(in) :: DT, DT_MONTE, &
      SARCOMERE_LEN, ACTIN_SECTIONAL_AREA, SARCOMERE_VOL_RATE, &
      lambda, lambda_prev, LsStep(0:NSTEP_MONTE,NU_MF,NFIL)
    real(8), intent(inout) :: lambda_attach(NU_MF,NFIL)
    real(8), intent(out) :: cf_force, cf_DforceDlambda

    real(8) :: x, coefStep, coefXbD, forceSum, deltaForceSum, forceSpring, deltaForceSpring
    real(8) :: omega, lambda_current, dlambda_current, dlambda_attach, dxdlambda
    integer :: ifil, iu, it
    !LsStep : a(int_strain) + s(powerstroke_distance)

    coefStep = DT_MONTE / DT
    coefXbD = 0.5d0 * SARCOMERE_LEN * 1.d+3  !nm

    forceSum = 0.d0 
    deltaForceSum = 0.d0

    do ifil = 1, NFIL
      do iu=1, NU_MF
        dlambda_attach = 0.d0
        do it = 1, NSTEP_MONTE
          if (BindFlagStep(it, iu, ifil) == 1) then
            omega = dble(it)/dble(NSTEP_MONTE)
            lambda_current = lambda_prev + omega*(lambda - lambda_prev)
            dlambda_current = omega
            if (BindFlagStep(it-1, iu, ifil) == 0) then
              lambda_attach(iu,ifil) = lambda_current
              dlambda_attach = omega
            end if
            x = LsStep(it, iu, ifil) +  coefXbD * (lambda_current - lambda_attach(iu,ifil))   !nm
            dxdlambda = coefXbD * (dlambda_current - dlambda_attach)
            forceSpring = Spring_getForce(x)  !pN
            forceSum = forceSum + coefStep * forceSpring       
            deltaForceSpring = Spring_getDeltaForce(x)   !pN/nm
            deltaForceSum = deltaForceSum + coefStep * deltaForceSpring * dxdlambda
          end if
        end do
      end do
    end do
    cf_force         = 2.d0 * SARCOMERE_VOL_RATE / (ACTIN_SECTIONAL_AREA * dble(NFIL)) * forceSum   !pN/micro_meter^2 = Pa [Unit]
    cf_DforceDlambda = 2.d0 * SARCOMERE_VOL_RATE / (ACTIN_SECTIONAL_AREA * dble(NFIL)) * deltaForceSum  !Pa [Unit]
  end subroutine Active_coefficientNLS

end module MacroSimulator
