# Supplementary material for: A thermodynamically consistent monte carlo cross-bridge model with a trapping mechanism reveals the role of stretch activation in heart pumping
Source: Front Physiol. 2022 Sep 8;13:855303. doi: 10.3389/fphys.2022.855303 (PMC9498833; doi:10.3389/fphys.2022.855303)
Supplement: Supplementary file 2 [file DataSheet2.ZIP › software/ForcePCaRelationship/make_force_pCa.f90]

program make_force_pCa

  implicit none
  integer, parameter :: ns = 41
  real(8), parameter :: t_start = 3.5, SVR = 0.5
  real(8) :: Ca(ns), Force(ns), t
  real(8) :: Ca_avr(ns), Force_avr(ns)
  integer :: it, is

  open(10,file="Force.csv")
  it = 0
  Ca_avr = 0.0
  Force_avr = 0.0
  do 
    read(10,*,end=100) t, Force(1:ns), Ca(1:ns)
    if (t > t_start) then
      it = it + 1
      Force_avr = Force_avr + Force
      Ca_avr = Ca_avr + Ca
    end if
  end do
100 continue
  close(10)
  write(6,*) "it=", it
  Force_avr = SVR*(1.0/dble(it))*Force_avr
  Ca_avr = (1.0/dble(it))*Ca_avr

  open(20,file="Force_pCA.csv")
  do is = 1, ns
    write(20,'(2e16.8,i8)') Ca_avr(is), Force_avr(is), is
  end do
  close(20)

end program make_force_pCa
