# Supplementary material for: A thermodynamically consistent monte carlo cross-bridge model with a trapping mechanism reveals the role of stretch activation in heart pumping
Source: Front Physiol. 2022 Sep 8;13:855303. doi: 10.3389/fphys.2022.855303 (PMC9498833; doi:10.3389/fphys.2022.855303)
Supplement: Supplementary file 2 [file DataSheet2.ZIP › software/ForcePCaRelationship/make_splotLenDist.f90]

program make_force_pCA
  implicit none
  integer, parameter :: ns = 20
  real(8), parameter :: t_start = 2.5
  real(8) :: Ca(ns), Force(ns), t
  real(8) :: Ca_avr(ns), Force_avr(ns)
  integer :: it, i

  open(10,file="Force.csv")
  it = 0
  Ca_avr = 0.0
  Force_avr = 0.0
  do 
    do i = 1, NLengthDist
      read(10,*,end=100) t, Force(1:ns), Ca(1:ns)
      if (t > t_start) then
        it = it + 1
        Force_avr = Force_avr + Force
        Ca_avr = Ca_avr + Ca
      end if
    end do
  end do
100 continue
  close(10)
  Force_avr = SVR*(1.0/dble(it))*Force_avr
  Ca_avr = (1.0/dble(it))*Ca_avr

  open(20,file="Force_pCA.csv")
  close(20)

  open(10,file="LenDistADP.out")
  open(20,file="GR_ADP.csv")
  write(20,*) 'Dataformat', 2
  write(20,*) 'memo'
  it = 0
  do 
    it = it + 1
    do i = 1, NLengthDist
      read(10,*,end=101) t, length, d
      write(20,1000) t, length, d
    end do
    read(10,*)
    read(10,*,end=100)
  end do
101 continue
  close(10)
  close(20)

  open(10,file="LenDistRigor.out")
  open(20,file="GR_Rigor.csv")
  write(20,*) 'Dataformat', 2
  write(20,*) 'memo'
  it = 0
  do 
    it = it + 1
    do i = 1, NLengthDist
      read(10,*,end=102) t, length, d
      write(20,1000) t, length, d
    end do
    read(10,*)
    read(10,*,end=100)
  end do
102 continue
  close(10)
  close(20)


end program make_splotLenDist
