# Supplementary material for: A thermodynamically consistent monte carlo cross-bridge model with a trapping mechanism reveals the role of stretch activation in heart pumping
Source: Front Physiol. 2022 Sep 8;13:855303. doi: 10.3389/fphys.2022.855303 (PMC9498833; doi:10.3389/fphys.2022.855303)
Supplement: Supplementary file 2 [file DataSheet2.ZIP › software/ForcePCaRelationship/Params.f90]

module Params
! Copyright (c) 2019 Takumi Washio
!
! This software is released under the MIT License.
! http://opensource.org/licenses/mit-license.php


! This code is used to generate the results for the standatd SPOC
! given in Supplementary Fig. 4.

  implicit none
  integer, parameter :: BDSwitch = 0
  real(8), parameter :: Tisotonic=0.5, Fisotonic0=2.d+4

  integer, parameter :: NSTATE = 6

  integer, parameter :: LengthDistRecordSwitch = 0
  integer, parameter :: nsub_init = 200, nsub_min = 100, n_heart_beat = 4  ! force pCa
  integer, parameter :: ns = 41  !number of Half-sarcomeres  force pCa
  real(8), parameter :: gamma_L_edge = 0.d0    !Pa*s/micro_meter

  real(8), parameter :: gamma_L0 = 1.d+1 ! Pa*s
  real(8), parameter :: k_L_edge = 2.d+1 ! Pa/nm
  real(8), parameter :: k_LT = 1.d+5     ! Pa
  real(8), parameter :: beta_R = 2.d0    ! for Linear SL-LS inverse relationship
  real(8), parameter :: gamma_T = 1.d+1  ! Pa*s
  real(8), parameter :: k_MZ = 0.5d+6    ! Pa
  real(8), parameter :: k_MM = 1.d+6     ! Pa
  real(8), parameter :: k_TT = 1.d+5     ! Pa  
  real(8), parameter :: k_LL = 1.d+4     ! Pa
  real(8), parameter :: LengthExtension = 1.2
  real(8), parameter :: T_fix_edge = 1.d-1  !s
  real(8), parameter :: KB_T = 0.0138 * (273.15+37.0)  !HB
!  real(8), parameter :: KB_T = 0.0138 * (273.15+25.0)  !HB

  real(8), parameter :: lambda_titinMax = 1.d0, c_titinMaxQuad=0.d0, c_titinMaxCubic=0.d0
  real(8), parameter :: lambda_titinMin=1.d0, c_titinMin=0.d0
  real(8), parameter :: lambda_collagenMax = 1.25d0, c_collagenMax = 1.d+8
  real(8), parameter :: lambda_collagenMin = 1.2d0,  c_collagenMin = 0.d0
  real(8), parameter :: lambda_MyosinMin = 0.87d0, c_MyosinMin=5.d+9

  real(8), parameter :: E_ATP = 76.5  !pN*nm

  integer, parameter :: NT = 1000
  real(8), parameter :: DT_RECORD = 1.d0/NT
  real(8), parameter :: DT_MONTE_BASE = 2.5d-6

  logical, parameter :: IS_NONLINEAR_SPRING = .true.
  integer, parameter :: RANDOM_NUMBER_OPTION = 0
  integer, parameter :: NFIL = 128
  integer, parameter :: NSAMPLE = 16

  real(8), parameter :: BETA_NEWMARK = 0.3025d0, GAMMA_NEWMARK = 0.6d0
  integer, parameter :: HYBRID_INDEX = 1, HYBRID_TYPE_INDEX = 0
  real(8), parameter :: Phosphorylation_Rate = 0.0

end module Params
