# Supplementary material for: A thermodynamically consistent monte carlo cross-bridge model with a trapping mechanism reveals the role of stretch activation in heart pumping
Source: Front Physiol. 2022 Sep 8;13:855303. doi: 10.3389/fphys.2022.855303 (PMC9498833; doi:10.3389/fphys.2022.855303)
Supplement: Supplementary file 2 [file DataSheet2.ZIP › software/ForceVelocityRelationship/main.f90]

Program LangevinTest

! Copyright (c) 2019 Takumi Washio
!
! This software is released under the MIT License.
! http://opensource.org/licenses/mit-license.php

  use Params
  use Sarcomere
  use MC_model
  use Spring
  use MacroSimulator
  use StateModelHybrid

  implicit none
  integer, parameter :: ObservationSwitch = 2  !0:SPOC, 1:Force_pCa, 2:Force_Velocity, 3:Step_Length
  real(8), parameter :: SVR = 0.5
  !SPOC
  real(8), parameter :: Ca_spoc = 0.2

  !Force_pCa
  real(8), parameter :: CA_MAX = 1.d+2
  real(8), parameter :: CA_MIN = 1.d-2
  real(8), parameter :: lambda_pCa_force = 1.d0

  !Force_Velocity
  real(8), parameter :: T_force_velocity = 3.0
  real(8), parameter :: Ca_force_velocity = 0.4
  real(8), parameter :: F_MAX = 1.8d+5
  real(8), parameter :: F_MIN = 0.d0
  real(8), parameter :: lambda_force_velocity = 1.2
  real(8) :: F_force_velocity(ns)

  !Step_Length
  real(8), parameter :: T_step_length = 2.0, DT_step_length = 2.d-3
  real(8), parameter :: Ca_step_length = 0.4
  real(8), parameter :: SLC_MAX =  10.0 !nm
  real(8), parameter :: SLC_MIN =   0.0 !nm
  real(8), parameter :: lambda_step_length = 1.1
  real(8) ::SLC_step_length(ns)


  real(8) :: lambda_save(ns), lambdadot_save(ns)

  !Myofibril
  real(8) :: LSZ(0:ns), dLSZdt(0:ns), DZ(ns), dDZdt(ns)
  real(8) :: LSZ_save(0:ns), dLSZdt_save(0:ns), DZ_save(ns), dDZdt_save(ns)
  real(8) :: ActiveForce(ns), ActiveStiff(ns)
  real(8) :: lambda(ns), lambdadot(ns)
  real(8) :: SLLSRelFZ(ns), SLLSRelFL(ns)
  real(8) :: SarcomereVolRate(ns)
  integer :: flag_sarco(ns), list_sarco(ns), muscle_type(ns)

  real(8), parameter :: HSARCOMERE_LENnm = 0.5d0*SARCOMERE_LEN*1.d+3 ! nm
  real(8), parameter :: gamma_L = gamma_L0/HSARCOMERE_LENnm
  real(8), parameter :: L_edge0 = ns*HSARCOMERE_LENnm, L_edge1 = ns*HSARCOMERE_LENnm*LengthExtension
  real(8) :: L_edge

  integer, parameter :: ifdbg = 1
  real(8), parameter :: etol = 1.d-2
  integer, parameter :: itmax = 10, itsubmax=2

  integer, parameter :: n_ca = 10000
  real(8), parameter :: dt_ca = dt_record*NT/n_ca
  real(8) :: CaApply(0:n_ca)
  real(8) :: Ca0_prof(ns),Ca1_prof(ns)

  real(8) :: stateRatio(0:NSTATE-1,ns),stateTrans(0:NSTATE-1,0:NSTATE-1,ns),& 
    stateLength(0:NSTATE-1,ns),stateLengthDist(NLengthDist,0:NSTATE-1,ns),&
    stateForce(0:NSTATE-1,ns),vol(ns),ATPcons(ns),&
    lambdaAVR(ns),lamdotAVR(ns),forceAVR(ns),&
    stateRatioAVR(0:NSTATE-1,ns),stateTransAVR(0:NSTATE-1,0:NSTATE-1,ns),& 
    stateLengthAVR(0:NSTATE-1,ns),stateLengthDistAVR(NLengthDist,0:NSTATE-1,ns),&
    stateForceAVR(0:NSTATE-1,ns), ATPconsAVR(ns)
  real(8)::totalStateRatio(0:NSTATE-1), totalStateTrans(0:NSTATE-1,0:NSTATE-1), &
    totalStateLength(0:NSTATE-1), totalStateLengthDist(NLengthDist,0:NSTATE-1), &
    totalStateForce(0:NSTATE-1)
  
  integer :: nsubincr
  real(8) :: dt, total_time, Fisotonic
  real(8) :: omega, length

  real(8) :: omp_get_wtime, t0, t1
  real(8) :: time_MC = 0.0, time_NR = 0.0


  !     MPI
  include 'mpif.h'
  integer :: myid, comm_ms, nproc,ierr

  integer :: i, is, i_heart_beat, jincr, jsubincr, istep, jiter, iconv

  SarcomereVolRate = 1.d0
  muscle_type = 1
  vol = 1.d0

  nsubincr = nsub_init
  
  comm_ms=MPI_COMM_WORLD
  call mpi_init(ierr)
  call mpi_comm_rank(comm_ms, myid, ierr)
  call mpi_comm_size(comm_ms, nproc, ierr)

  if (myid == 0)  then
    CaApply(0:n_ca) = Ca_spoc
    call Myofibril_init()
    call Myofibril_StretchInfo()
    flag_sarco = 1
    do i = 1, ns
      list_sarco(i) = i
    end do
  end if

  call MC_modelDistSize(nproc, myid, ns)
  call MC_modelInitialize(nproc, myid, comm_ms, ns, flag_sarco, list_sarco)
  Call Spring_initialize()
  call Spring_setSpringType(IS_NONLINEAR_SPRING)
  call MacroSimulator_initialize1DModel(nproc, myid, comm_ms, ns, list_sarco)
  call MacroSimulator_initRndSeeds()
  call Sarcomere_getMuscleType(nproc, myid, comm_ms, ns, list_sarco, muscle_type)
  call Sarcomere_setHeadFlag()
  call MacroSimulator_getSarcomereVolRate(nproc, myid, comm_ms, ns, list_sarco, SarcomereVolRate)

  if (ObservationSwitch == 2) then
    if (myid.eq.0) then
      lambda = lambda_force_velocity
      lambdadot = 0.d0
      do is = 1, ns
        F_force_velocity(is) = F_MIN + (F_MAX-F_MIN)*(dble(is-1)/dble(ns-1))
      end do
    end if
  end if

  if (ObservationSwitch == 3) then
    if (myid.eq.0) then
      lambda = lambda_step_length
      lambdadot = 0.d0
      do is = 1, ns
        SLC_step_length(is) = SLC_MIN + (SLC_MAX-SLC_MIN)*(dble(is-1)/dble(ns-1))
      end do
    end if
  end if

  if (myid.eq.0) then
    write(*,*)
    write(*,*)'          <<  A N A L Y S I S   S T A R T  >>'
    write(*,*)
  end if
  do i_heart_beat = 1, n_heart_beat
    do jincr = 1, NT
      if (myid == 0) call Myofibril_restartMemory(0)
      call MacroSimulator_restartInMemory(0)
      istep = jincr + NT*(i_heart_beat-1)
      if (myid.eq.0) then
        write(*,*)
        write(*,*) ' <  L O A D   I N C R E M E N T  >',jincr,i_heart_beat
        write(*,*)
!        write(6,*) "TIME", time_MC, time_NR
        write(6,'("StateRatio(*,1)",10e12.4)') StateRatioAVR(0:NSTATE-1,1)
      end if
110   continue   
      if (myid.eq.0) then
        call make_sim_ca()
      end if
      call MacroSimulator_getCa(nproc, myid, comm_ms, ns, list_sarco, Ca0_prof, Ca1_prof)
      if (myid == 0) then
        lambdaAVR = 0.d0
        lamdotAVR = 0.d0
        forceAVR = 0.d0
        stateRatioAVR = 0.d0
        stateTransAVR = 0.d0
        stateLengthAVR = 0.d0 
        stateLengthDistAVR = 0.d0
        stateForceAVR = 0.d0
        ATPconsAVR = 0.d0
      end if
      dt = dt_RECORD/dble(nsubincr)
      NSTEP_MONTE=int(dt/DT_MONTE_BASE-0.5d0)+1
      DT_MONTE=dt/dble(NSTEP_MONTE)
      do jsubincr = 1, nsubincr
        total_time = (dble((i_heart_beat-1)*NT)+dble(jincr-1)+dble(jsubincr)/dble(nsubincr))*dt_record
        if (myid == 0) then
          if (total_time <= T_fix_edge) then
            L_edge = L_edge0+(L_edge1-L_edge0)*total_time/T_fix_edge
          else
            L_edge = L_edge1
          end if
          if (total_time <= Tisotonic) then
            Fisotonic = (total_time/Tisotonic)*Fisotonic0
          else
            Fisotonic = Fisotonic0
          end if
          call Myofibril_StretchInfo()
        end if
        call MacroSimulator_AlltoAct1DModel(nproc, myid, comm_ms, ns, list_sarco, lambda, lambdadot)
        t0 = omp_get_wtime()
        call MacroSimulator_oneMacroStepRunSampleOMP(jsubincr,nsubincr)
        t1 = omp_get_wtime()
        time_MC = time_MC + t1-t0
        do jiter = 1, itmax+1
          t0 = omp_get_wtime()
          call MacroSimulator_ActiveStiff1DModel(nproc, myid, comm_ms, ns, list_sarco, dt, ActiveForce, ActiveStiff)
          t1 = omp_get_wtime()
          time_NR = time_NR + t1-t0
          if (myid == 0) then
            call Myofibril_Update(jiter, iconv)
          end if
          call MPI_bcast(iconv,1,MPI_INTEGER,0,comm_ms,ierr)
          if (iconv == 1) goto 100
          if (myid == 0) call Myofibril_StretchInfo()
          call MacroSimulator_AlltoAct1DModel(nproc, myid, comm_ms, ns, list_sarco, lambda, lambdadot)
        end do
        if (myid == 0) write(6,*) "NR not converge"
        if (myid == 0) call Myofibril_restartMemory(1)
        call MacroSimulator_restartInMemory(1)
        nsubincr=2*nsubincr
        goto 110
        if (nsubincr > 64) stop
100     continue
        call MacroSimulator_getStateRatio(nproc,myid,comm_ms,ns,ns,list_sarco,&
          stateRatio,vol,totalStateRatio)
        call MacroSimulator_getStateLength(nproc,myid,comm_ms,ns,ns,list_sarco,&
          stateLength,vol,totalStateLength)
        call MacroSimulator_getStateForce(nproc,myid,comm_ms,ns,ns,list_sarco,&
          stateForce,vol,totalStateForce)
        call MacroSimulator_getStateLengthDist(nproc,myid,comm_ms,ns,ns,list_sarco,&
          stateLengthDist,vol,totalStateLengthDist)
        call MacroSimulator_getStateTrans(nproc,myid,comm_ms,ns,ns,list_sarco,&
          stateTrans,vol,totalStateTrans)
        call MacroSimulator_getStateTrans(nproc,myid,comm_ms,ns,ns,list_sarco,&
          stateTrans,vol,totalStateTrans)
        call MacroSimulator_getATPcons(nproc,myid,comm_ms,ns,ns,list_sarco,&
          ATPcons)
        
!AVR-str
        if (myid == 0) then
          lambdaAVR = lambdaAVR + (1.d0/dble(nsubincr))*lambda
          lamdotAVR = lamdotAVR + (1.d0/dble(nsubincr))*lambdadot
          forceAVR = forceAVR + (1.d0/dble(nsubincr))*ActiveForce
          stateRatioAVR = stateRatioAVR + (1.d0/dble(nsubincr))*stateRatio
          stateTransAVR = stateTransAVR + (1.d0/dble(nsubincr))*stateTrans
          stateLengthAVR =  stateLengthAVR + (1.d0/dble(nsubincr))*stateLength
          stateLengthDistAVR = stateLengthDistAVR + (1.d0/dble(nsubincr))*stateLengthDist
          stateForceAVR = stateForceAVR + (1.d0/dble(nsubincr))*stateForce
          ATPconsAVR = ATPconsAVR + (1.d-3*SVR/dt)*(1.d0/dble(nsubincr))*ATPcons  !J/(L*s)
        end if
!AVR-end
      end do
      if (jiter-1.le.itsubmax .and. nsubincr.gt.nsub_min) then
        nsubincr=max(nsub_min,nsubincr/2)
      end if
      if (myid == 0) then
       call Myofibril_RecordData()
      end if
    end do
  end do

contains

  subroutine Myofibril_init()
    implicit none
    integer :: is
    LSZ(0) = 0.d0
    do is = 1, ns
      LSZ(is) = LSZ(is-1) + HSARCOMERE_LENnm
    end do
    dLSZdt(0:ns) = 0.d0
    DZ(1:ns) = 1.d0
    dDZdt(1:ns) = 0.d0
  end subroutine Myofibril_init

  subroutine Myofibril_restartMemory(iproc)
    implicit none
    integer, intent(in) :: iproc

    if (iproc == 0) then
      LSZ_save = LSZ
      dLSZdt_save = dLSZdt
      DZ_save = DZ
      dDZdt_save = dDZdt
      lambda_save = lambda
      lambdadot_save = lambdadot
    else
      LSZ = LSZ_save
      dLSZdt = dLSZdt_save
      DZ = DZ_save
      dDZdt = dDZdt_save
      lambda = lambda_save
      lambdadot = lambdadot_save
    end if

  end subroutine Myofibril_restartMemory

  subroutine make_sim_ca()
    implicit none
    integer :: i_ca0, i_ca1
    real(8) :: t_ca0, t_ca1
    integer :: is
    real(8) :: Ca, logStep

    if (ObservationSwitch == 0) then
!SPOC
      t_ca0=dble(jincr-1)*dt_record
      t_ca1=dble(jincr)*dt_record
      i_ca0=t_ca0/dt_ca
      i_ca1=t_ca1/dt_ca
      Ca0_prof = CaApply(i_ca0)
      Ca1_prof = CaApply(i_ca1)
    else if (ObservationSwitch == 1) then
!Force_pCa
      logStep = (log10(CA_MAX) - log10(CA_MIN)) / dble(ns - 1)
      do is = 1, ns
        Ca = CA_MIN * (10.d0 ** (logStep * (is - 1)))
        Ca0_prof(is) = Ca
        Ca1_prof(is) = Ca
      end do
    else if (ObservationSwitch == 2) then
      do is = 1, ns
        Ca0_prof(is) = Ca_force_velocity
        Ca1_prof(is) = Ca_force_velocity
      end do
    else if (ObservationSwitch == 3) then
      do is = 1, ns
        Ca0_prof(is) = Ca_step_length
        Ca1_prof(is) = Ca_step_length
      end do
    end if

  end subroutine make_sim_ca

  subroutine Myofibril_StretchInfo()
    implicit none
    integer :: is
    if ( ObservationSwitch == 0) then
      do is = 1, ns
        lambda(is) = (LSZ(is) - LSZ(is-1))/HSARCOMERE_LENnm
        lambdadot(is) = (dLSZdt(is) - dLSZdt(is-1))/HSARCOMERE_LENnm
      end do
    else if ( ObservationSwitch == 1) then
      do is = 1, ns
        lambda(is) = lambda_pCa_force
        lambdadot(is) = 0.d0
      end do
    end if
  end subroutine Myofibril_StretchInfo

  subroutine Myofibril_BroadCast()
    implicit none
    integer :: ierr
    call MPI_bcast(LSZ,ns+1,MPI_DOUBLE_PRECISION,0,comm_ms,ierr)
    call MPI_bcast(dLSZdt,ns+1,MPI_DOUBLE_PRECISION,0,comm_ms,ierr)
    call MPI_bcast(DZ,ns,MPI_DOUBLE_PRECISION,0,comm_ms,ierr)
    call MPI_bcast(dDZdt,ns,MPI_DOUBLE_PRECISION,0,comm_ms,ierr)

  end subroutine Myofibril_BroadCast

  subroutine Myofibril_Update(jiter, iconv)
    implicit none
    integer, intent(in) :: jiter
    integer, intent(out) :: iconv

    real(8) :: u(3), v(3), equivf(3), kact, ActForce, PasForce, PasStiff
    real(8) :: ustiff(3,3), vstiff(3,3), stiff(3,3)
    integer :: lad(3)
    real(8) :: k_s
    integer :: n
    real(8), allocatable :: res(:), amat(:,:), x(:)
    integer :: is, i, j, n_negative
    real(8) :: res2
    integer :: ifirst = 0
    real(8) :: f0, vstiff0, ustiff0, x0, stiff0
    save :: ifirst, res, amat, x

    if (ObservationSwitch == 1) then
      iconv = 1
      return
    else if (ObservationSwitch == 2) then
      if (total_time < T_force_velocity) then
        iconv = 1
        do is = 1, ns
          lambdadot(is) = 0.d0
        end do
      else
        iconv = 1
        ! gamma_0*lambda_dot + k_LL * (lambda-1) + SVR*ActiveForce = 0
        do is = 1, ns
          f0 = gamma_L0*lambdadot(is) + k_LL * (lambda(is) - 1.0) + SVR*ActiveForce(is) - F_force_velocity(is)
          ustiff0 =  k_LL + SVR*ActiveStiff(is)
          if (lambda(is) <= 0.9) then
            f0 = f0+1.d+6*(lambda(is) - 0.9)
            ustiff0 = ustiff0 + 1.d+6
          end if
          vstiff0 =  gamma_L0
          if (jiter == 1) then
            f0 = f0 + dt*ustiff0*lambdadot(is)
          end if
          if (abs(f0) > etol) iconv = 0 
          stiff0 = vstiff0 + dt*gamma_Newmark*ustiff0
          x0 = (-f0)/stiff0
          if (jiter == 1) then
            lambda(is) = lambda(is) + gamma_Newmark*dt*x0  + dt * lambdadot(is)
          else
            lambda(is) = lambda(is) + gamma_Newmark*dt*x0
          end if
          lambdadot(is) = lambdadot(is) + x0
        end do
      end if
      return
    else if (ObservationSwitch == 3) then
      if (total_time <= T_step_length) then
        do is = 1, ns
          lambdadot(is) = 0.d0
        end do
      else if (total_time <= T_step_length + DT_step_length) then
        do is = 1, ns
          lambda(is) = lambda_step_length + ((total_time-T_step_length)/DT_step_length)*SLC_step_length(is)/HSARCOMERE_LENnm
          lambdadot(is) = (SLC_step_length(is)/HSARCOMERE_LENnm)/DT_step_length
        end do
      else
        do is = 1, ns
          lambda(is) = lambda_step_length + SLC_step_length(is)/HSARCOMERE_LENnm
          lambdadot(is) = 0.d0
        end do
      end if
      iconv = 1
      return
    end if

    iconv = 0

    n = ns + ns
    if (ifirst == 0) then
      allocate(res(n), amat(n,n), x(n))
      amat = 0.d0
      ifirst = 1
    end if

    res = 0.d0
    do i = 1, n
      do j = max(1,i-3),min(n,i+3)
        amat(i,j) = 0.d0
      end do
    end do
    x = 0.d0
    do is = 1, ns
      u = 0.d0
      u(1) = LSZ(is-1)
      u(2) = LSZ(is)
      u(3) = DZ(is)

      v(1) = dLSZdt(is-1)
      v(2) = dLSZdt(is)
      v(3) = dDZdt(is)

      equivf = 0.d0
      ustiff = 0.d0
      vstiff = 0.d0
      
      kact = ActiveStiff(is)
      ActForce = ActiveForce(is)
      PasForce = PassiveSLforce(LSZ(is)-LSZ(is-1))
      PasStiff = PassiveSLstiff(LSZ(is)-LSZ(is-1))

      equivf(1) =  gamma_L*(v(1)-v(2)) - ActForce - PasForce - &
        k_LT * ((u(2)-u(1))/HSARCOMERE_LENnm-1.d0 + 2.d0*beta_R *(u(3)-1.d0)) - &
        k_LL * ((u(2)-u(1))/HSARCOMERE_LENnm-1.d0)

      vstiff(1,1) =  gamma_L
      vstiff(1,2) = -gamma_L
      ustiff(1,1) =  PasStiff + (kact+k_LT+k_LL)/HSARCOMERE_LENnm
      ustiff(1,2) = -PasStiff - (kact+k_LT+k_LL)/HSARCOMERE_LENnm
      ustiff(1,3) =  - k_LT*2.d0*beta_R 

      equivf(2) = gamma_L*(v(2)-v(1)) + ActForce + PasForce + &
        k_LT * ((u(2)-u(1))/HSARCOMERE_LENnm-1.d0 + 2.d0*beta_R *(u(3)-1.d0)) + &
        k_LL * ((u(2)-u(1))/HSARCOMERE_LENnm-1.d0)

      if (BDSwitch == 0) then
        if (is == ns) equivf(2) = equivf(2) + k_L_edge * (u(2) - L_edge)
        if (is == ns) equivf(2) = equivf(2) + gamma_L_edge*1.d-3*v(2)
      else
        if (is == ns) equivf(2) = equivf(2) - Fisotonic
      end if
      vstiff(2,1) = -gamma_L
      vstiff(2,2) =  gamma_L
      ustiff(2,1) = -PasStiff - (kact+k_LT+k_LL)/HSARCOMERE_LENnm
      ustiff(2,2) =  PasStiff + (kact+k_LT+k_LL)/HSARCOMERE_LENnm
      ustiff(2,3) =  k_LT*2.d0*beta_R 
      if (BDSwitch == 0) then
        if (is == ns) ustiff(2,2) = ustiff(2,2) + k_L_edge
        if (is == ns) vstiff(2,2) = vstiff(2,2) +gamma_L_edge*1.d-3
      end if

      equivf(3) = gamma_T*v(3) + k_TT*(u(3)-1.d0) + &
        k_LT * beta_R * ((u(2)-u(1))/HSARCOMERE_LENnm-1.d0 + 2.d0*beta_R *(u(3)-1.d0))
      vstiff(3,3) = gamma_T
      ustiff(3,1) = -k_LT*beta_R/HSARCOMERE_LENnm
      ustiff(3,2) =  k_LT*beta_R/HSARCOMERE_LENnm
      ustiff(3,3) = k_TT + 2.d0*k_LT*beta_R**2

      stiff = vstiff + dt*gamma_Newmark*ustiff
      if (jiter == 1) then
        do i = 1, 3
          do j = 1, 3
            equivf(i) = equivf(i) + dt*ustiff(i,j)*v(j)
          end do
        end do
      end if
      lad(1) = 2*(is-1)-1
      lad(2) = 2*(is-1)+1
      lad(3) = 2*is

      if (is == 1) then   ! 1st variable is fixed (boundary condition)
        do i = 2, 3
          res(lad(i)) = res(lad(i)) - equivf(i)
          do j = 2, 3
            amat(lad(i),lad(j)) = amat(lad(i),lad(j)) + stiff(i,j)
          end do
        end do
      else
        do i = 1, 3
          res(lad(i)) = res(lad(i)) - equivf(i)
          do j = 1, 3
            amat(lad(i),lad(j)) = amat(lad(i),lad(j)) + stiff(i,j)
          end do
        end do
      end if
    end do
        
    do is = 1, ns-1
      u(1) = DZ(is)
      u(2) = DZ(is+1)
      v(1) = dDZdt(is)
      v(2) = dDZdt(is+1)

      if (mod(is,2) == 1) then
        k_s = k_MM
      else
        k_s = K_MZ
      end if

      equivf(1) =  k_s*(u(1)-u(2))
      ustiff(1,1) =  k_s
      ustiff(1,2) = -k_s
      equivf(2) = -k_s*(u(1)-u(2))
      ustiff(2,1) = -k_s
      ustiff(2,2) =  k_s
          
      stiff = dt*gamma_Newmark*ustiff
      if (jiter == 1) then
        do i = 1, 2
          do j = 1, 2
            equivf(i) = equivf(i) + dt*ustiff(i,j)*v(j)
          end do
        end do
      end if
      lad(1) = 2*is
      lad(2) = 2*is+2
      do i = 1, 2
        res(lad(i)) = res(lad(i)) - equivf(i)
        do j = 1, 2
          amat(lad(i),lad(j)) = amat(lad(i),lad(j)) + stiff(i,j)
        end do
      end do
    end do

    res2 = 0.d0
    do i = 1, n
      res2 = res2 + res(i)**2
    end do
    res2 = dsqrt(res2)
    if (jiter >= 3 .and. res2 <= etol) then
      iconv = 1
      goto 100
    end if

    call LUfactBand(0,n,3,amat,res,x,n_negative)
    do is = 1, ns
      if (jiter == 1) then
        LSZ(is) = LSZ(is) + gamma_Newmark*dt*x(2*is-1)  + dt * dLSZdt(is)
      else
        LSZ(is) = LSZ(is) + gamma_Newmark*dt*x(2*is-1)
      end if
      dLSZdt(is) = dLSZdt(is) + x(2*is-1)
    end do
    do is = 1, ns
      if (jiter == 1) then
        DZ(is) = DZ(is) + gamma_Newmark*dt*x(2*is) + dt * dDzdt(is)
      else
        DZ(is) = DZ(is) + gamma_Newmark*dt*x(2*is)
      end if
      dDZdt(is) = dDZdt(is) + x(2*is)
    end do
100   continue
    
  end subroutine Myofibril_Update


  subroutine Myofibril_RecordData()
    implicit none
    real(8), parameter :: eps = 1.d-12
    real(8) :: SL
    integer :: is

    do is = 1, ns
      SL=SARCOMERE_LEN*lambda(is)
      SLLSRelFZ(is)= k_LT * (lambda(is)-1.d0 + 2.d0*beta_R *(DZ(is)-1.d0))
      SLLSRelFL(is)= k_LT * beta_R * (lambda(is)-1.d0 + 2.d0*beta_R *(DZ(is)-1.d0))
    end do

    open(30,file='HSL.csv',position="append")
    open(31,file='Force.csv',position="append")
    open(32,file='ShortVelocity.csv',position="append")
    open(33,file='SVol.csv',position="append")
    open(34,file='HDZ.csv',position="append")
    open(35,file='SL.csv',position="append")
    open(36,file='DZ.csv',position="append")
    open(37,file='SLLSrel.csv',position="append")
    open(38,file='SLLSFZ.csv',position="append")
    open(39,file='SLLSFL.csv',position="append")
    open(40,file='ATP.csv',position="append")
    open(41,file='WeaklyBound.csv',position="append")
    open(42,file='PiRelease.csv',position="append")
    open(43,file='ADP.csv',position="append")
    open(44,file='Trap.csv',position="append")
    open(45,file='Rigor.csv',position="append")
    open(46,file='ATPcons.csv',position="append")
    open(50,file='ATPtoWeaklyBound.csv',position="append")
    open(51,file='WeaklyBoundtoATP.csv',position="append")
    open(52,file='WeaklyBoundtoPiRelease.csv',position="append")
    open(53,file='PiReleasetoWeaklyBound.csv',position="append")
    open(54,file='PiReleasetoADP.csv',position="append")
    open(55,file='ADPtoPiRelease.csv',position="append")
    open(56,file='ADPtoADPTrap.csv',position="append")
    open(58,file='ADPTraptoATP.csv',position="append")
    open(59,file='ADPtoATP.csv',position="append")
    open(60,file='RigortoATP.csv',position="append")
    open(61,file='ADPTraptoRigor.csv',position="append")
    open(62,file='RigortoADPTrap.csv',position="append")
    open(72,file='LenPiRelease.csv',position="append")
    open(73,file='LenADP.csv',position="append")
    open(74,file='LenADPTrap.csv',position="append")
    open(75,file='LenRigor.csv',position="append")
    open(82,file='ForcePiRelease.csv',position="append")
    open(83,file='ForceADP.csv',position="append")
    open(84,file='ForceADPTrap.csv',position="append")
    open(85,file='ForceRigor.csv',position="append")
    open(86,file='ForceTotal.csv',position="append")
    open(90,file='LenDistPiRelease.out',position="append")
    open(91,file='LenDistADP.out',position="append")
    open(92,file='LenDistADPTrap.out',position="append")
    open(93,file='LenDistRigor.out',position="append")
    write(30, '(e14.6)', advance='no') total_time
    write(31, '(e14.6)', advance='no') total_time
    write(32, '(e14.6)', advance='no') total_time
    write(33, '(e14.6)', advance='no') total_time
    write(34, '(e14.6)', advance='no') total_time
    write(35, '(e14.6)', advance='no') total_time
    write(36, '(e14.6)', advance='no') total_time
    write(37, '(e14.6)', advance='no') total_time
    write(38, '(e14.6)', advance='no') total_time
    write(39, '(e14.6)', advance='no') total_time
    write(40, '(e14.6)', advance='no') total_time
    write(41, '(e14.6)', advance='no') total_time
    write(42, '(e14.6)', advance='no') total_time
    write(43, '(e14.6)', advance='no') total_time
    write(44, '(e14.6)', advance='no') total_time
    write(45, '(e14.6)', advance='no') total_time
    write(46, '(e14.6)', advance='no') total_time
    write(50, '(e14.6)', advance='no') total_time
    write(51, '(e14.6)', advance='no') total_time
    write(52, '(e14.6)', advance='no') total_time
    write(53, '(e14.6)', advance='no') total_time
    write(54, '(e14.6)', advance='no') total_time
    write(55, '(e14.6)', advance='no') total_time
    write(58, '(e14.6)', advance='no') total_time
    write(59, '(e14.6)', advance='no') total_time
    write(60, '(e14.6)', advance='no') total_time
    write(61, '(e14.6)', advance='no') total_time
    write(62, '(e14.6)', advance='no') total_time
    write(72, '(e14.6)', advance='no') total_time
    write(73, '(e14.6)', advance='no') total_time
    write(74, '(e14.6)', advance='no') total_time
    write(75, '(e14.6)', advance='no') total_time
    write(82, '(e14.6)', advance='no') total_time
    write(83, '(e14.6)', advance='no') total_time
    write(84, '(e14.6)', advance='no') total_time
    write(85, '(e14.6)', advance='no') total_time
    write(86, '(e14.6)', advance='no') total_time
    do i = 1, ns
      write(30, '(a1,e14.6)', advance='no') ",", 0.5*SARCOMERE_LEN*lambda(i)
      write(31, '(a1,e14.6)', advance='no') ",", forceAVR(i)
      write(32, '(a1,e14.6)', advance='no') ",", -0.5d0*SARCOMERE_LEN*lamdotAVR(i)
      write(33, '(a1,e14.6)', advance='no') ",", lambda(i)*DZ(i)**2
      write(34, '(a1,e14.6)', advance='no') ",", DZ(i)
      if (mod(i,2) == 1 .and. ns > 1) then
        write(35, '(a1,e14.6)', advance='no') ",", 0.5d0*SARCOMERE_LEN*(lambda(i)+lambda(i+1))
        write(36, '(a1,e14.6)', advance='no') ",", 0.5d0*(DZ(i)+DZ(i+1))
      end if
      write(37, '(a1,e14.6)', advance='no') ",", lambda(i)-1.d0 + 2.d0*beta_R *(DZ(i)-1.d0)
      write(38, '(a1,e14.6)', advance='no') ",", SLLSRelFZ(i)
      write(39, '(a1,e14.6)', advance='no') ",", SLLSRelFL(i)
      write(40, '(a1,e14.6)', advance='no') ",", StateRatioAVR(0,i)
      write(41, '(a1,e14.6)', advance='no') ",", StateRatioAVR(1,i)
      write(42, '(a1,e14.6)', advance='no') ",", StateRatioAVR(2,i)
      write(43, '(a1,e14.6)', advance='no') ",", StateRatioAVR(3,i)
      write(44, '(a1,e14.6)', advance='no') ",", StateRatioAVR(5,i)
      write(45, '(a1,e14.6)', advance='no') ",", StateRatioAVR(4,i)
      write(46, '(a1,e14.6)', advance='no') ",", ATPconsAVR(i)
      write(50, '(a1,e14.6)', advance='no') ",", StateTransAVR(0,1,i)
      write(51, '(a1,e14.6)', advance='no') ",", StateTransAVR(1,0,i)
      write(52, '(a1,e14.6)', advance='no') ",", StateTransAVR(1,2,i)
      write(53, '(a1,e14.6)', advance='no') ",", StateTransAVR(2,1,i)
      write(54, '(a1,e14.6)', advance='no') ",", StateTransAVR(2,3,i)
      write(55, '(a1,e14.6)', advance='no') ",", StateTransAVR(3,2,i)
      write(56, '(a1,e14.6)', advance='no') ",", StateTransAVR(3,5,i)
      write(58, '(a1,e14.6)', advance='no') ",", StateTransAVR(5,0,i)
      write(59, '(a1,e14.6)', advance='no') ",", StateTransAVR(3,0,i)
      write(60, '(a1,e14.6)', advance='no') ",", StateTransAVR(4,0,i)
      write(61, '(a1,e14.6)', advance='no') ",", StateTransAVR(5,4,i)
      write(62, '(a1,e14.6)', advance='no') ",", StateTransAVR(4,5,i)
      write(72, '(a1,e14.6)', advance='no') ",", StateLengthAVR(2,i)
      write(73, '(a1,e14.6)', advance='no') ",", StateLengthAVR(3,i)
      write(74, '(a1,e14.6)', advance='no') ",", StateLengthAVR(5,i)
      write(75, '(a1,e14.6)', advance='no') ",", StateLengthAVR(4,i)
      write(82, '(a1,e14.6)', advance='no') ",", StateForceAVR(2,i)
      write(83, '(a1,e14.6)', advance='no') ",", StateForceAVR(3,i)
      write(84, '(a1,e14.6)', advance='no') ",", StateForceAVR(5,i)
      write(85, '(a1,e14.6)', advance='no') ",", StateForceAVR(4,i)
      write(86, '(a1,e14.6)', advance='no') ",", StateForceAVR(2,i)+StateForceAVR(3,i)+StateForceAVR(4,i)+StateForceAVR(5,i)
    end do
    do i = 1, ns
      write(50, '(a1,e14.6)', advance='no') ",", StateTransAVR(0,1,i)/max(StateTransAVR(1,0,i),eps)
      write(51, '(a1,e14.6)', advance='no') ",", StateTransAVR(1,0,i)/max(StateTransAVR(0,1,i),eps)
      write(52, '(a1,e14.6)', advance='no') ",", StateTransAVR(1,2,i)/max(StateTransAVR(2,1,i),eps)
      write(53, '(a1,e14.6)', advance='no') ",", StateTransAVR(2,1,i)/max(StateTransAVR(1,2,i),eps)
      write(54, '(a1,e14.6)', advance='no') ",", StateTransAVR(2,3,i)/max(StateTransAVR(3,2,i),eps)
      write(55, '(a1,e14.6)', advance='no') ",", StateTransAVR(3,2,i)/max(StateTransAVR(2,3,i),eps)
      write(56, '(a1,e14.6)', advance='no') ",", StateTransAVR(3,5,i)/max(StateTransAVR(5,3,i),eps)
    end do
    do i = 1, ns
      write(30, '(a1,e14.6)', advance='no') ",", Ca1_prof(i)
      write(31, '(a1,e14.6)', advance='no') ",", Ca1_prof(i)
      write(32, '(a1,e14.6)', advance='no') ",", Ca1_prof(i)
      write(33, '(a1,e14.6)', advance='no') ",", Ca1_prof(i)
      write(34, '(a1,e14.6)', advance='no') ",", lambda(i)
      write(37, '(a1,e14.6)', advance='no') ",", Ca1_prof(i)
      write(38, '(a1,e14.6)', advance='no') ",", Ca1_prof(i)
      write(39, '(a1,e14.6)', advance='no') ",", Ca1_prof(i)
    end do

    if (ns == 1 .and. LengthDistRecordSwitch == 1) then
      do i = 1, NLengthDist
        omega = dble(i)/dble(NlengthDist)
        length = (1.d0-omega)*LengthDistMin + omega*LengthDistMax
        write(90,1090) total_time, length,  stateLengthDist(i,2,1)
        write(91,1090) total_time, length,  stateLengthDist(i,3,1)
        write(92,1090) total_time, length,  stateLengthDist(i,5,1)
        write(93,1090) total_time, length,  stateLengthDist(i,4,1)
1090    format(3e16.8)
      end do
      write(90,1090)
      write(91,1090)
      write(92,1090)
      write(93,1090)
    end if
    
    close(30)
    close(31)
    close(32)
    close(33)
    close(34)
    close(35)
    close(36)
    close(37)
    close(38)
    close(39)
    close(40)
    close(41)
    close(42)
    close(43)
    close(44)
    close(45)
    close(46)
    close(50)
    close(51)
    close(52)
    close(53)
    close(54)
    close(55)
    close(56)
    close(58)
    close(59)
    close(60)
    close(61)
    close(62)
    close(72)
    close(73)
    close(74)
    close(75)
    close(82)
    close(83)
    close(84)
    close(85)
    close(86)
    close(90)
    close(91)
    close(92)
    close(93)

    open(20,file='IFMInfo.csv',position="append")
    write(20, '(e14.6)', advance='no') total_time
    write(20, '(a1,e14.6)', advance='no') ",", 1.d-3*LSZ(ns)
    write(20, '(a1,e14.6)', advance='no') ",",gamma_L_edge*1.d-3*dLSZdt(ns)
    write(20, '(a1,e14.6)', advance='no') ",",-k_L_edge * (LSZ(ns) - L_edge)
    close(20)

  end subroutine Myofibril_RecordData

  real(8) function PassiveSLForce(SL)
    implicit none
    real(8), intent(in) :: SL
    
    real(8) :: lambda
    real(8) :: force_titin, force_collagen ! Pa 

    lambda = SL/HSARCOMERE_LENnm

    !Titin
    if (lambda >= lambda_titinMax) then
      force_titin = c_titinMaxQuad*(lambda-lambda_titinMax)**2+c_titinMaxCubic*(lambda-lambda_titinMax)**3
    else if (lambda.le.lambda_titinMin) then
      force_titin = c_titinMin*(lambda-lambda_titinMin)**3
    else
      force_titin = 0.d0
    end if

    !Others
    if (lambda >= lambda_collagenMax) then
      force_collagen = c_collagenMax*(lambda-lambda_collagenMax)**3
    else
      force_collagen = 0.d0
    end if
    if (lambda >= lambda_collagenMin) then
      force_collagen = force_collagen + c_collagenMin*(lambda-lambda_collagenMin)**3
    end if
    if (lambda <= lambda_MyosinMin) then
      force_collagen = force_collagen + c_MyosinMin*(lambda-lambda_MyosinMin)**3
    end if
    
    PassiveSLForce = force_titin + force_collagen

  end function PassiveSLForce

  real(8) function PassiveSLStiff(HSL)
    implicit none
    real(8), intent(in) :: HSL

    real(8) :: lambda
    real(8) :: stiff_titin, stiff_collagen ! Pa 

    lambda = HSL/HSARCOMERE_LENnm

    !Titin
    if (lambda >= lambda_titinMax) then
      stiff_titin = 2.d0*c_titinMaxQuad*(lambda-lambda_titinMax)+3.d0*c_titinMaxCubic*(lambda-lambda_titinMax)**2
    else if (lambda.le.lambda_titinMin) then
      stiff_titin = 3.d0*c_titinMin*(lambda-lambda_titinMin)**2
    else
      stiff_titin = 0.d0
    end if

    !Others
    if (lambda >= lambda_collagenMax) then
      stiff_collagen = 3.d0*c_collagenMax*(lambda-lambda_collagenMax)**2
    else
      stiff_collagen = 0.d0
    end if
    if (lambda >= lambda_collagenMin) then
      stiff_collagen = stiff_collagen + 3.d0*c_collagenMin*(lambda-lambda_collagenMin)**2
    end if
    if (lambda <= lambda_MyosinMin) then
      stiff_collagen = stiff_collagen + 3.d0*c_MyosinMin*(lambda-lambda_MyosinMin)**2
    end if
    
    PassiveSLStiff = (stiff_titin + stiff_collagen)/HSARCOMERE_LENnm

  end function PassiveSLStiff

  subroutine LUfactBand(iproc,n,nband,a,b,x,nm)
    implicit none
    integer,intent(in)::iproc,n,nband
    real(8),intent(in)::b(n)
    real(8),intent(inout)::a(n,n),x(n)
    integer,intent(out)::nm
    real(8), parameter::eps=1.d-16

    integer::i,j,k

    if (iproc == 0) then
      nm = 0
      do i=1,n
        do k=max(i-nband,1),i-1
          do j=k+1,min(k+nband,n)
            a(i,j)=a(i,j)-a(i,k)*a(k,j)
          end do
        end do
        if (dabs(a(i,i)) < eps) then
          write(6,*) "Error in LUfact"
          write(6,*) "i,a(i,i)", i,a(i,i)
          stop
        end if
        a(i,i) = 1.d0/a(i,i)
        do j = i+1, min(i+nband,n)
          a(i,j) = a(i,i)*a(i,j)
        end do
      end do
      nm=0
      do i=1,n
        if (a(i,i).le.0.d0) then
          nm=nm+1
        end if
      end do
    end if
    do i = 1, n
      x(i) = b(i)
      do k = max(i-nband,1), i-1
        x(i) = x(i) - a(i,k)*x(k)
      end do
      x(i) = a(i,i)*x(i)
    end do
    do i = n, 1, -1
      do k = i+1, min(i+nband,n)
        x(i) = x(i) - a(i,k)*x(k)
      end do
    end do
  end subroutine LUfactBand

end Program LangevinTest
