# Supplementary material for: A thermodynamically consistent monte carlo cross-bridge model with a trapping mechanism reveals the role of stretch activation in heart pumping
Source: Front Physiol. 2022 Sep 8;13:855303. doi: 10.3389/fphys.2022.855303 (PMC9498833; doi:10.3389/fphys.2022.855303)
Supplement: Supplementary file 2 [file DataSheet2.ZIP › software/ForceVelocityRelationship/make_force_velocity.f90]

program make_force_velocity

  implicit none
  real(8), parameter :: LVwallVol = 1.57d-4
  integer, parameter :: ns = 37, ns_m = 37
  real(8), parameter :: hsl_start = 1.12, hsl_end = 1.09
  real(8), parameter :: F_MAX = 1.8d+5
  real(8), parameter :: F_MIN = 0.d0
  real(8), parameter :: SL0 = 1.9
  real(8), parameter :: dt=0.001

  real(8) :: F_force_velocity(ns), t
  real(8) :: HSL(ns), Ca(ns), HSL0(ns), HSL1(ns), Vel(ns), dATPdt(ns), dATPdt0(ns)
  real(8) :: T0(ns), T1(ns)
  integer :: flag(ns)
  integer :: it, is

  do is = 1, ns
    F_force_velocity(is) = F_MIN + (F_MAX-F_MIN)*(dble(is-1)/dble(ns-1))
  end do

  flag = 0 
  open(10,file="HSL.csv")
  it = 0
  do 
    read(10,*,end=100) t, HSL(1:ns), Ca(1:ns)
    do is = 1, ns
      if (flag(is) == 0) then
        if (HSL(is) >= hsl_start) T0(is) = t
        if (HSL(is) <= hsl_end) then 
          T1(is) = t
          flag(is) = 1
        end if
      end if
    end do
  end do
100 continue
  close(10)

  do is = 1, ns
    write(6,*) is, T0(is), T1(is)
  end do

  dATPdt = 0.d0
  open(11,file="ATPcons.csv")
  do 
    read(11,*,end=110) t, dATPdt0(1:ns)
    do is = 1, ns
      if (t >= T0(is) .and. t <= T1(is)) then
        dATPdt(is) = dATPdt(is) + dt*dATPdt0(is)
      end if
    end do
  end do
110 continue
  close(11)

  do is = 1, ns_m
    Vel(is) = (hsl_start - hsl_end)/(T1(is)-T0(is))
    dATPdt(is) = dATPdt(is)/(T1(is)-T0(is))
  end do

  open(20,file="Force_Velocity.csv")
  do is = 1, ns_m
    if (T1(is) > T0(is)) then
      write(20,'(7e16.8,i8)') F_force_velocity(is), Vel(is), LVwallVol*F_force_velocity(is)*(Vel(is)/(0.5*SL0)), &
        LVwallVol*1.d+3*dATPdt(is),&
        F_force_velocity(is)*(Vel(is)/(0.5*SL0))/(1.d+3*dATPdt(is)),&
        T0(is),T1(is),is
    end if
  end do
  close(20)

end program make_force_velocity
